# Supplementary material for: Single-Cell Sequencing Analysis and Weighted Co-Expression Network Analysis Based on Public Databases Identified That TNC Is a Novel Biomarker for Keloid
Source: Front Immunol. 2021 Dec 22;12:783907. doi: 10.3389/fimmu.2021.783907 (PMC8728089; doi:10.3389/fimmu.2021.783907)
Supplement: Supplementary file 1 [file DataSheet_1.csv]

gene	p_val	avg_log2FC	pct.1	pct.2	p_val_adj	cluster
APOD	0	1.56684830067251	0.975	0.8	0	0
GSN	0	1.33275157459292	0.992	0.979	0	0
DNAJB1	4.7245327582742e-274	1.14876093883914	0.962	0.926	1.11635984545261e-269	0
CFD	2.54770315674373e-270	1.04210067658047	0.997	0.905	6.01996778906976e-266	0
HSPA1A	1.57946066379976e-267	1.15435264163854	0.992	0.968	3.73210760249246e-263	0
HSPA1B	4.92932073133196e-231	1.18670113049282	0.957	0.854	1.16474919560643e-226	0
CCL2	2.7920374471402e-156	1.20909142628763	0.686	0.453	6.59730528384758e-152	0
MT1A	5.68485217179607e-155	1.07431832801442	0.538	0.289	1.34327371967369e-150	0
C11orf96	4.50000900993406e-151	1.03448190056422	0.88	0.733	1.06330712895732e-146	0
GADD45G	1.24625880210288e-92	1.0355509068046	0.613	0.465	2.9447849234889e-88	0
CCL19	0	2.99507401180218	0.664	0.129	0	1
C3	0	1.72997677621387	0.96	0.501	0	1
EFEMP1	0	1.49087655386061	0.894	0.633	0	1
GGT5	0	1.4894045670433	0.901	0.477	0	1
CXCL12	0	1.48925787199045	0.991	0.837	0	1
IGFBP7	0	1.4746846729419	0.998	0.942	0	1
SOCS3	0	1.43146305013691	0.938	0.743	0	1
APOE	0	1.32214117958624	0.985	0.666	0	1
CCL2	0	1.27820809246165	0.821	0.427	0	1
CXCL3	1.57026997428957e-255	1.66548010083308	0.769	0.472	3.71039092224883e-251	1
PLA2G2A	0	3.73212915064174	0.741	0.148	0	2
WISP2	0	2.36693061599529	0.995	0.587	0	2
GPX3	0	2.01733401793766	0.746	0.2	0	2
PCSK1N	0	2.00768955120999	0.384	0.038	0	2
SLPI	0	2.00496645938801	0.718	0.142	0	2
ACKR3	0	1.67818977850326	0.837	0.299	0	2
IGFBP4	0	1.61584705275626	0.986	0.904	0	2
SMOC2	0	1.51963536386399	0.933	0.445	0	2
FBLN1	0	1.48534379893636	0.999	0.932	0	2
TNXB	0	1.47237034935003	0.908	0.526	0	2
COMP	0	2.45345296111916	0.93	0.241	0	3
ASPN	0	2.29184592761779	0.958	0.359	0	3
SFRP4	0	2.10983236745234	0.837	0.244	0	3
THBS4	0	1.92855173357182	0.685	0.137	0	3
ELN	0	1.88363723867894	0.944	0.527	0	3
COL3A1	0	1.76691406116052	1	0.95	0	3
CTHRC1	0	1.75029915949735	0.998	0.618	0	3
BGN	0	1.73794851651657	0.964	0.591	0	3
SPARC	0	1.70761766794775	1	0.949	0	3
LUM	0	1.65214929111526	0.999	0.937	0	3
COL15A1	0	1.37536444638823	0.897	0.433	0	4
APOE	1.17234824650475e-286	1.61229624261543	0.986	0.689	2.77014167166608e-282	4
CST3	8.54353855084728e-258	1.00558624626183	1	0.995	2.0187527241797e-253	4
CTSC	5.36196120088406e-244	1.09916794471758	0.822	0.384	1.2669778121569e-239	4
CFH	2.23367837172854e-238	1.1617111184405	0.99	0.909	5.27795862455738e-234	4
IGFBP7	1.57472175703463e-227	0.99306428011855	0.999	0.946	3.72091003969713e-223	4
CYP1B1	2.19859066258706e-216	1.16893506913067	0.79	0.387	5.19504987662696e-212	4
VCAN	2.82624094813165e-216	0.992828627123502	0.985	0.837	6.67812473634027e-212	4
SFRP4	5.14955528864937e-166	1.14306438281546	0.634	0.267	1.21678841915496e-161	4
C11orf96	3.04718562073818e-150	1.0233502871161	0.944	0.738	7.20019490324224e-146	4
PI16	0	2.44656634499375	0.971	0.399	0	5
PDGFRL	0	1.72952210273516	0.99	0.705	0	5
FAM180B	0	1.41849931107237	0.867	0.307	0	5
DCN	0	1.37016186422354	1	0.997	0	5
CFD	4.11565817916665e-302	1.50208498998686	0.999	0.914	9.72488871155287e-298	5
ITIH5	3.59673791286437e-296	1.34838105207526	0.903	0.45	8.49873201430722e-292	5
LOX	3.81825663541039e-246	1.33671657174083	0.958	0.694	9.0221586038112e-242	5
CRYAB	1.6651046975431e-224	1.70014653439812	0.933	0.618	3.93447588982459e-220	5
IGFBP6	2.19484351159951e-156	1.52305653878761	0.918	0.669	5.18619573355849e-152	5
SLPI	1.05249383768201e-79	1.68277102774508	0.441	0.199	2.48693768905882e-75	5
APCDD1	0	2.78140697468451	0.973	0.324	0	6
CD9	0	1.81633547978979	0.989	0.697	0	6
COL6A5	0	1.64436510678096	0.55	0.077	0	6
F13A1	0	1.38699516690987	0.601	0.052	0	6
COL18A1	2.08748365308133e-267	1.7502544451305	0.938	0.549	4.93251512386587e-263	6
PTGDS	3.25874369994655e-166	1.57503582636458	0.951	0.693	7.70008548860371e-162	6
PLPP3	1.012791021227e-163	1.26670379139785	0.963	0.802	2.39312390405727e-159	6
ID1	2.0283156071933e-126	1.30447769686718	0.935	0.753	4.79270694823705e-122	6
ID2	3.65075646579323e-108	1.17381941065337	0.907	0.806	8.62637245302283e-104	6
DPT	7.58379576319341e-85	1.20331908918862	0.93	0.788	1.79197510088497e-80	6
POSTN	0	1.93365902810452	0.948	0.37	0	7
COL5A1	5.26306929220278e-269	1.44973245681046	0.992	0.684	1.24361064305459e-264	7
HTRA1	2.5923681336675e-256	1.64785003933708	0.999	0.871	6.12550666304295e-252	7
COL3A1	3.8800735449327e-248	1.51656324724099	1	0.952	9.16822577932148e-244	7
COL5A2	4.18105911362033e-245	1.32433267687879	1	0.763	9.87942457957349e-241	7
PRSS23	2.46556663691454e-244	1.54582974808872	0.94	0.512	5.82588740636536e-240	7
CTHRC1	1.61518719145608e-231	1.46243369533625	0.999	0.633	3.81652581469158e-227	7
MMP11	1.24774124755561e-213	1.38463210143335	0.6	0.165	2.94828779384915e-209	7
COL1A1	6.92830238898313e-212	1.37550995344841	1	0.988	1.63708857149282e-207	7
COL1A2	1.37753365921255e-207	1.32726138096268	1	0.992	3.25497428335334e-203	7
POSTN	0	3.53150106396556	0.998	0.374	0	8
FN1	0	2.92275114048863	0.998	0.77	0	8
ASPN	0	2.8134308475726	0.998	0.388	0	8
ADAM12	0	2.19179994028648	0.975	0.181	0	8
MDK	0	2.16186561260583	0.998	0.684	0	8
COL5A1	0	1.90341319383862	0.998	0.687	0	8
TGFBI	0	1.8978341593267	0.954	0.309	0	8
COL5A2	3.83605330993849e-304	1.85213615707564	0.998	0.766	9.06421036605366e-300	8
COL12A1	1.0123038429906e-300	1.86448374307717	0.994	0.604	2.39197275060249e-296	8
TAGLN	4.36551821178462e-202	1.89727819772991	0.825	0.307	1.03152829826259e-197	8
TNMD	0	1.86880840700029	0.439	0.041	0	9
DPEP1	0	1.60494950535288	0.381	0.037	0	9
TNN	0	1.35231892429978	0.392	0.026	0	9
EDNRA	1.88989270249401e-257	1.332682096815	0.627	0.146	4.46562746672309e-253	9
COCH	1.92589775073923e-220	4.39239041828294	0.244	0.021	4.55070379522173e-216	9
C9orf3	3.89522862074659e-180	1.26095238088337	0.779	0.365	9.20403570796212e-176	9
COL11A1	1.69799259329291e-152	1.61836338153008	0.546	0.16	4.01218669869183e-148	9
CRABP1	1.7113929294012e-114	1.42764891282355	0.352	0.088	4.0438503528821e-110	9
EMID1	1.38081747272972e-89	1.25187978949146	0.643	0.35	3.26273360631306e-85	9
ID1	1.05001378902877e-77	1.28009727871724	0.906	0.757	2.48107758209608e-73	9
IGFBP2	0	3.5769467878491	0.871	0.081	0	10
FGFBP2	0	3.04398729181875	0.825	0.079	0	10
OLFML2A	0	2.12851944924137	0.765	0.119	0	10
RAMP1	0	1.68615362847617	0.576	0.034	0	10
CPE	1.62215912701157e-250	2.75116938704757	0.995	0.676	3.83299980121564e-246	10
TIMP3	1.43302178314303e-212	2.6215605330268	0.988	0.746	3.38608717138867e-208	10
SFRP1	5.99546615347132e-201	2.10916581563699	0.956	0.464	1.41666869740374e-196	10
APOD	7.38289086505196e-114	1.9080265718403	0.995	0.823	1.74450328250313e-109	10
IGFBP5	3.16484726688758e-103	2.03587079365345	0.935	0.77	7.47821760692867e-99	10
ID1	6.05697780446223e-75	1.6965819369353	0.896	0.76	1.43120328541638e-70	10
C2orf40	0	2.49797154455166	0.674	0.034	0	11
ITGA6	0	2.20640874012544	0.545	0.019	0	11
CLDN1	0	1.98343745646549	0.712	0.018	0	11
ANGPTL7	8.08628725022991e-271	2.25727464458809	0.167	0.001	1.91070881435683e-266	11
TM4SF1	6.42464754598868e-78	1.9573956770552	0.652	0.144	1.51807996864166e-73	11
NR2F2	2.66536400110306e-43	1.70252298986767	0.856	0.531	6.29798859820641e-39	11
CAV1	2.56710996069594e-35	1.79737806864251	0.886	0.745	6.06582412612843e-31	11
APOD	4.4758388645908e-34	3.57800234071597	0.917	0.828	1.05759596531416e-29	11
TAGLN	1.24760914668571e-16	1.73410184161344	0.591	0.33	2.94797565270366e-12	11
CCL2	1.88431392862597e-11	1.82053707775154	0.667	0.49	4.4524453819503e-07	11
