# Supplementary material for: Single-Cell Sequencing Analysis and Weighted Co-Expression Network Analysis Based on Public Databases Identified That TNC Is a Novel Biomarker for Keloid
Source: Front Immunol. 2021 Dec 22;12:783907. doi: 10.3389/fimmu.2021.783907 (PMC8728089; doi:10.3389/fimmu.2021.783907)
Supplement: Supplementary file 4 [file DataSheet_4.csv]

st_gene_id	gene_id	gene_symbol	tpm_Keloid1	tpm_Keloid2	tpm_Keloid3	tpm_Normal1	tpm_Normal2	tpm_Normal3
G9606_8141	1	A1BG	0.21	1.15	1.12	0.19	0.46	0.33
G9606_14827	2	A2M	174.02	112.34	346.86	81.44	206.72	45.25
G9606_32744	3	A2MP1	0.34	0	0.24	0	0	0
G9606_4818	9	NAT1	2.39	2.36	3.4	1.65	0.78	1.2
G9606_33861	10	NAT2	0	0.47	0	0.41	0.16	0
G9606_28539	12	SERPINA3	10.59	0.69	4.75	3.97	20.34	5.89
G9606_29492	13	AADAC	5.91	2.27	0.31	12.28	3.17	7.68
G9606_4997	14	AAMP	25.3	23.52	25	39.15	36.43	39.14
G9606_17239	15	AANAT	0	0	0.15	0.02	0	0.24
G9606_24240	16	AARS1	26.08	36.44	35.84	24	20.93	25.33
G9606_20972	18	ABAT	4.61	2.64	4.17	5.5	5.4	4.81
G9606_10534	19	ABCA1	22.23	19.97	34.43	26.31	18.78	26.98
G9606_18676	20	ABCA2	16.79	17.32	32.01	32.33	29.81	34.02
G9606_24163	21	ABCA3	3.85	2.39	8.59	12.45	13.05	13.29
G9606_1329	22	ABCB7	5.47	5.05	6.49	7.47	6.96	7.8
G9606_5359	23	ABCF1	20.49	20.15	19.5	23.22	17.32	22.87
G9606_35571	24	ABCA4	0.19	0.37	0.41	0.21	1.61	1.08
G9606_28661	25	ABL1	45.59	62.44	67.46	40.5	34.55	35.15
G9606_6428	26	AOC1	0.1	0.81	0.1	0.49	5.03	7.56
G9606_5566	27	ABL2	26.18	20.82	31.58	13.42	9.71	11.7
G9606_24262	28	ABO	6.12	6.15	12.26	11.87	16.09	22.29
G9606_10	29	ABR	54.33	43.65	65.47	73.64	54.12	83.46
G9606_8577	30	ACAA1	26.15	25.67	22.81	30.52	74.09	35.3
G9606_4870	31	ACACA	15.5	14.54	10.79	18.13	21.78	20.52
G9606_17651	32	ACACB	11.35	8.85	40.87	58.64	29.65	23.12
G9606_24771	33	ACADL	0.09	0.29	0.02	7.79	1.49	3.59
G9606_4180	34	ACADM	8.96	14.44	10.61	9.72	33.39	12.29
G9606_12659	35	ACADS	6.3	4.84	8.14	13.13	10.53	8.97
G9606_23576	36	ACADSB	4.45	3.13	5.01	10.1	6.14	5.4
G9606_6368	37	ACADVL	153.22	120.4	226.52	295.41	398.37	316.16
G9606_6634	38	ACAT1	12.17	11.27	19.45	22.24	30.76	17.82
G9606_28411	39	ACAT2	7.41	3.38	3.24	13.28	62.98	16.61
G9606_12560	40	ASIC2	8.08	7.81	15.25	16.15	8.22	11.97
G9606_4471	41	ASIC1	1.78	2.14	3.37	2.16	1.37	3.12
G9606_2059	43	ACHE	1.12	0.37	0.65	1.68	2.51	2.79
G9606_19983	47	ACLY	40.77	60.91	42.06	39.66	72.05	44.12
G9606_28764	48	ACO1	12.84	16.58	18.49	20.06	47.21	15.69
G9606_12266	49	ACR	1.02	0.09	1.03	0.71	0.51	0.39
G9606_27657	50	ACO2	41.98	35.33	35.09	74.78	63.99	70.08
G9606_13423	51	ACOX1	24.01	20.39	19.01	42.34	22.51	42.96
G9606_6879	52	ACP1	27.07	29.48	40.05	43.94	36.16	39.71
G9606_10079	53	ACP2	14.17	14.61	20.44	12.58	15.97	15.43
G9606_31174	54	ACP5	30.67	13.93	8.02	17.83	37.8	25.77
G9606_13833	55	ACP3	25.03	9.49	0.89	55.27	27.62	71.18
G9606_18262	56	ACRV1	0	0.03	0	0.04	0	0.08
G9606_8618	58	ACTA1	0	0	0.05	0.63	4.36	0.56
G9606_15416	59	ACTA2	258.27	183.74	350.75	171.4	223.05	129.01
G9606_14276	60	ACTB	2992.46	3329.65	3006.9	1951.93	2497.65	2306.03
G9606_27167	70	ACTC1	0.18	0.11	0.62	0.62	6.68	0.72
G9606_23014	71	ACTG1	1153.2	1231.72	1249.07	1088.68	1189.92	1293.24
G9606_526	72	ACTG2	2.98	3.63	2.33	29.92	56.23	19.25
G9606_6130	81	ACTN4	223.15	243.32	199.65	333.42	248.96	352.39
G9606_11725	86	ACTL6A	11.94	13.84	11.85	8.94	9.65	12.29
G9606_4376	87	ACTN1	168.73	195.51	130.3	89.12	146.6	98.25
G9606_11763	88	ACTN2	0.19	0.08	0.46	0.04	0.38	0.06
G9606_2159	89	ACTN3	0.42	0	1.77	0.18	0.09	0.11
G9606_10500	90	ACVR1	19.42	28.04	26.14	12.57	15.12	17.98
G9606_20609	91	ACVR1B	22.8	11.88	18.4	44.81	32.85	54.87
G9606_8268	92	ACVR2A	7.25	5.63	11.04	11.04	9.32	10.1
G9606_18126	93	ACVR2B	1.91	1.53	3.54	2.24	3.12	2.4
G9606_13238	94	ACVRL1	22.56	20.1	38.79	10.69	21.49	11.2
G9606_9802	95	ACY1	9.11	8.24	11.1	13.83	34.51	16.86
G9606_13908	97	ACYP1	2.26	2.44	2.5	3.86	2.14	4.44
G9606_3651	98	ACYP2	31.83	17.16	33.95	35.42	24.03	41.83
G9606_6194	100	ADA	8.08	9.41	26.22	4.03	6.65	5.49
G9606_9811	101	ADAM8	11.66	5.74	4.94	7.05	12.54	15.18
G9606_20187	102	ADAM10	25.56	26.26	28.38	22.73	17.8	25.59
G9606_12083	103	ADAR	98.83	116.45	100.45	79.62	76.03	103.35
G9606_530	104	ADARB1	26.97	19.46	32.14	23.95	23.27	25.12
G9606_13213	105	ADARB2	2.01	0.49	0.21	2.41	1.3	9.71
G9606_9763	107	ADCY1	2.33	2.05	5.24	0.74	2.2	1.05
G9606_13946	108	ADCY2	2.01	3.8	2.93	8.57	5.3	9.8
G9606_4459	109	ADCY3	29.08	26.88	40.7	23.67	32.59	27.44
G9606_2206	111	ADCY5	3.56	2.66	2.64	7.79	5.38	4.01
G9606_24301	112	ADCY6	14.27	15.36	31.53	26.06	15.01	18.61
G9606_10131	113	ADCY7	34.99	49.38	29.78	27.14	26.12	33.68
G9606_24078	114	ADCY8	0	0	0.02	24.42	16.43	20.94
G9606_17711	115	ADCY9	11.34	12.5	20.92	18.18	15.9	19.74
G9606_5743	116	ADCYAP1	14.16	5.71	4.17	0.5	0.84	0.47
G9606_6559	117	ADCYAP1R1	2.4	2.19	6.71	3.01	5.65	1.76
G9606_775	118	ADD1	88.65	108.21	188.82	132.2	133.8	128.24
G9606_11183	119	ADD2	4.79	1.74	16.8	2.26	3.28	1.21
G9606_2913	120	ADD3	22.47	30.11	80.12	32.51	31.62	24.5
G9606_15484	123	PLIN2	20.56	16.66	20.04	27.81	130.08	39.68
G9606_34194	124	ADH1A	0	0	0.39	0	0	0
G9606_25729	125	ADH1B	0.52	0.04	36.84	83.14	31.82	13.4
G9606_26228	126	ADH1C	0.09	0	2.13	1.64	0.77	0.38
G9606_2472	127	ADH4	0.46	0.63	0.33	0.47	1.11	0.47
G9606_32357	128	ADH5	17.05	24.76	32.17	14.8	19.91	10.76
G9606_19456	130	ADH6	0.31	1.17	1.1	0.94	1.47	2.1
G9606_16650	131	ADH7	0.54	0.06	0	0.32	0.29	0.22
G9606_15610	132	ADK	41.44	19.59	21.91	37.47	25.44	40.37
G9606_23972	133	ADM	13.44	12	15.23	10.73	13.56	13.31
G9606_6935	134	ADORA1	0.42	0.61	0.39	10.36	7.18	5.45
G9606_26173	135	ADORA2A	4.59	1.83	2.67	1.26	3.19	3.42
G9606_14939	136	ADORA2B	9.94	5.45	2.93	20.46	7.72	16.46
G9606_3324	140	ADORA3	1.63	1.26	0.69	0.71	1.69	0.39
G9606_7421	141	ADPRH	4.83	3.65	7.3	2.85	3.64	2.14
G9606_14972	142	PARP1	19.43	16.2	22.07	17.61	18.78	18.6
G9606_22599	143	PARP4	22.89	23.58	38.49	13.53	19.61	14.69
G9606_16670	146	ADRA1D	0.58	0.23	1.97	0.34	1.05	0.88
G9606_17733	147	ADRA1B	0.37	0.38	1.93	0.65	0.82	0.72
G9606_6504	148	ADRA1A	0.46	0.25	1.8	12.01	3.84	4.09
G9606_27387	150	ADRA2A	22.69	26.78	26.26	16.27	34.61	6.03
G9606_24711	151	ADRA2B	0.31	0.2	1.27	1	1.52	1.45
G9606_35371	152	ADRA2C	0.79	1.03	2.63	3.18	3.37	1.77
G9606_1417	153	ADRB1	0.06	0.1	0.57	5.95	4.52	2.27
G9606_2600	154	ADRB2	13.93	7.08	8.4	46.96	16.03	21.08
G9606_32499	155	ADRB3	0	0.07	0.05	0.21	0.02	0.02
G9606_9680	156	GRK2	73.06	38.5	57.18	107.53	69.25	117.06
G9606_4554	157	GRK3	9.63	4.19	6.44	15.62	9.55	10.85
G9606_5744	158	ADSL	17.51	17.72	20.2	13.09	16.83	15.22
G9606_15821	159	ADSS2	14.61	14.73	13.53	14.93	13.31	14.34
G9606_20296	160	AP2A1	58.69	62.39	64.36	83.48	56.59	70.78
G9606_6600	161	AP2A2	33.39	37.57	44.3	32.56	29.33	31.16
G9606_25941	162	AP1B1	39.38	27.82	33.95	68.9	60.02	77.42
G9606_1809	163	AP2B1	31.76	36.78	52.88	21.59	28.52	21.19
G9606_19590	164	AP1G1	37.27	33.22	38.35	52.66	36.29	38
G9606_23039	165	AEBP1	358.12	967.58	560.48	50.84	105.87	56.06
G9606_30603	166	TLE5	221.48	181.65	253.51	364.22	317.01	395.51
G9606_7414	172	AFG3L1P	14.18	7.25	18.68	21.43	13.5	19.17
G9606_21286	173	AFM	0	0	0	0.07	0	0
G9606_28675	174	AFP	0.03	0	0	0	0	0
G9606_25041	175	AGA	6.24	6.96	4.65	9.35	11.57	7.83
G9606_1547	176	ACAN	28.06	120.92	25.89	0.34	5.21	0.63
G9606_10620	177	AGER	5.17	1.59	6.95	6.53	3.74	6.09
G9606_14522	178	AGL	3.63	4.71	5.18	5.75	5.47	5.61
G9606_23786	181	AGRP	2.68	1.71	4.57	3.3	2.39	3.87
G9606_30725	182	JAG1	52.19	49.48	66.06	63.53	49.35	75.4
G9606_8820	183	AGT	1.94	0.52	6	0.45	0.33	0.37
G9606_20237	185	AGTR1	2.68	7.83	12.91	4.32	2.62	1.73
G9606_25163	186	AGTR2	0	0	0.02	0	0.06	0.05
G9606_30680	187	APLNR	61.75	33.26	131.05	15.37	36.29	11.44
G9606_16465	189	AGXT	0.35	0.3	0.26	0.17	0.22	0.33
G9606_16033	190	NR0B1	0	0	0	0.04	0	0.04
G9606_5256	191	AHCY	33.38	31.13	32.93	29.19	47.24	40.14
G9606_32530	196	AHR	90.61	100.96	119.92	54.31	79.12	62.06
G9606_16522	197	AHSG	0	0	0	0.1	0	0.04
G9606_13138	199	AIF1	15.97	8.39	27.05	3.57	16.85	10.11
G9606_12440	202	CRYBG1	51.66	26.28	14.15	117.34	57.16	128.95
G9606_19955	203	AK1	37.1	53.28	34.3	15.93	27.89	20.31
G9606_6377	204	AK2	47.24	37.97	46.01	50.23	54.89	53.71
G9606_6414	205	AK4	9.59	6.74	3.65	20.98	10.64	20.55
G9606_13720	207	AKT1	79.86	84.85	86.9	66.39	66.45	65.43
G9606_4481	208	AKT2	48.41	40.81	61.45	68.56	47.98	78.14
G9606_9642	210	ALAD	21.78	18.31	25.32	56.09	37.99	65.61
G9606_12477	211	ALAS1	18.1	15.61	19.9	27.41	45.57	29.84
G9606_25939	212	ALAS2	0	0.03	1.04	4.37	0.31	1.4
G9606_26454	213	ALB	0.11	0	0.24	0.68	0	0
G9606_13543	214	ALCAM	6.05	5.2	8.2	14.18	30.83	16.22
G9606_34563	215	ABCD1	10.4	9.8	14.89	10.27	10.22	11.94
G9606_34658	216	ALDH1A1	7.96	9.46	15.49	18.56	17.14	12.22
G9606_14765	217	ALDH2	13.62	7.48	8.38	44.11	22.98	32.02
G9606_22257	218	ALDH3A1	14.84	6.51	0.72	36.11	13.03	28.04
G9606_20365	219	ALDH1B1	18.64	25.57	15.07	3.85	7.12	3.61
G9606_21103	220	ALDH1A3	10.32	3.7	12.93	5.48	8.34	5.88
G9606_8873	221	ALDH3B1	6.65	6.14	7.23	3.2	8.37	4.89
G9606_28106	222	ALDH3B2	99	45.02	0.03	189.51	294.18	241.13
G9606_28626	223	ALDH9A1	22.37	22.43	25.55	33.83	50.28	29.73
G9606_1185	224	ALDH3A2	42.01	21.28	17.1	137.44	84.56	107.99
G9606_10433	225	ABCD2	0.55	0.21	0.72	1.75	0.42	0.39
G9606_7253	226	ALDOA	338.87	382.84	259.22	534.42	701.37	595.79
G9606_28605	229	ALDOB	0.14	0.1	0.43	0.14	0.42	0.32
G9606_21397	230	ALDOC	12.59	7.23	3.76	47.61	20.77	31.48
G9606_1881	231	AKR1B1	31.68	28.18	47.67	22.24	25.69	25.38
G9606_7270	238	ALK	0.4	0.53	0.46	0.72	0.08	0.44
G9606_25850	239	ALOX12	18.14	8.25	10.2	38.93	18.71	38.19
G9606_3418	240	ALOX5	14.36	10.85	8.45	10.2	13.1	14.52
G9606_5893	241	ALOX5AP	10.72	10.19	14.11	6.29	14.54	9.8
G9606_12590	242	ALOX12B	24.92	9.73	0	110.54	21.79	113.53
G9606_3707	245	ALOX12P2	3.79	1.34	1.85	9.99	7.87	18.18
G9606_27426	246	ALOX15	0.57	0.78	0.89	1.35	10.69	4.48
G9606_3849	247	ALOX15B	3.75	2.03	0.31	40.72	642.34	90.87
G9606_10421	249	ALPL	16.53	32.2	6.32	6.32	11.53	5.75
G9606_22737	257	ALX3	5.62	4.41	6.6	9.01	7.56	8.21
G9606_16216	258	AMBN	0	0	0	0.1	0.07	0.1
G9606_32949	259	AMBP	0	0	0.11	0.24	0.04	0
G9606_16697	262	AMD1	22.51	15.48	18.38	25.79	18.09	24.12
G9606_4171	265	AMELX	0.01	0	0	0	0.02	0.01
G9606_11581	266	AMELY	0	0	0	0	0	0.1
G9606_5628	267	AMFR	40.9	31.77	38.97	38.16	26.86	36.53
G9606_30869	268	AMH	0.64	0.1	0.71	1.08	0.6	1.29
G9606_9595	269	AMHR2	0	0.22	0.36	0.09	0.37	0.12
G9606_23543	270	AMPD1	0.23	0.05	0	0.08	0.09	0
G9606_6552	271	AMPD2	21.07	36.83	34.18	17.56	13.88	18.59
G9606_13797	272	AMPD3	10.79	3.72	2.62	14.21	7.18	17.46
G9606_16804	273	AMPH	8.67	20.88	15.9	2.64	3.04	0.78
G9606_3373	274	BIN1	20.24	31.3	58.07	21.51	26.26	18.46
G9606_8551	275	AMT	10.05	6.85	18.36	12.47	8.36	13.93
G9606_18885	277	AMY1B	0	0	0.08	0.5	0	0
G9606_20597	278	AMY1C	0	0	0	0	0.61	0.16
G9606_9917	279	AMY2A	0.1	0	0.04	0	0	0
G9606_26405	280	AMY2B	4.99	4.24	10.17	8.56	8.75	8.07
G9606_21945	283	ANG	3.97	11.33	10.86	11.48	12.57	8.69
G9606_8595	284	ANGPT1	2.11	2.4	3.75	5.33	2.74	1.71
G9606_1752	285	ANGPT2	3.27	3.02	6.51	0.57	1.39	0.81
G9606_6636	286	ANK1	1.5	0.83	1.98	2.57	1.67	2
G9606_940	287	ANK2	10.99	9.53	28.95	10.57	18.54	9.24
G9606_1747	288	ANK3	19.75	7.37	4.28	54.7	30.37	44.01
G9606_20907	290	ANPEP	33.84	49.28	86.77	37.54	51.88	27.93
G9606_23373	291	SLC25A4	1.09	0.7	2.5	5.78	4.32	4.17
G9606_34765	292	SLC25A5	111.12	72.64	56.25	158.2	262.66	201.39
G9606_26263	293	SLC25A6	270.55	263.04	262.22	330.82	427.23	360.29
G9606_660	301	ANXA1	85.91	119.67	168.75	113.06	75.29	63.87
G9606_16951	302	ANXA2	612.01	719.65	562.15	644.99	600.25	573.32
G9606_8547	303	ANXA2P1	0	0	0	0	0	0.05
G9606_21709	304	ANXA2P2	1.15	1.38	0.3	5.68	1.69	8.31
G9606_31587	306	ANXA3	1.67	0.39	1.28	11.88	10.41	10.97
G9606_15536	307	ANXA4	30.37	29.5	33.85	31.58	32.81	35.31
G9606_22018	308	ANXA5	239.9	419.79	409.46	140.01	182.91	92.3
G9606_27745	309	ANXA6	65.67	92.46	92.31	54.53	46.76	31.63
G9606_20039	310	ANXA7	55.92	57.57	60.45	76.48	67.73	68.28
G9606_8279	311	ANXA11	111.94	124.08	158.01	141.1	156.25	135.03
G9606_21587	312	ANXA13	0	0	0.14	0	0.07	0.03
G9606_290	313	AOAH	14.05	3.29	6.82	1.45	4.03	3.17
G9606_5150	314	AOC2	1.78	1.35	3.46	3.33	1.43	2.33
G9606_18914	316	AOX1	1.74	1.3	15.54	5.67	11.5	5.51
G9606_1965	317	APAF1	5.92	9.73	10.53	7.08	6.1	7.48
G9606_3241	318	NUDT2	10.26	13.96	6.97	17.7	16.58	12.3
G9606_34978	319	APOF	0.86	0	0	0	0	0.29
G9606_16197	320	APBA1	27.99	23.46	47.43	46.81	23.48	46.35
G9606_4077	321	APBA2	8.79	15.57	1.75	1.17	3.22	3.33
G9606_3455	322	APBB1	16.26	19.64	20.61	12.97	17.41	13.26
G9606_2838	323	APBB2	42.79	59.81	66.86	28.55	26.69	19.7
G9606_2225	324	APC	16.51	16.84	19.81	20.43	16.37	20.74
G9606_19091	326	AIRE	0.35	0.43	0.3	0.73	0.3	1.29
G9606_6526	327	APEH	17.89	15.87	16.03	23.87	30.87	28.86
G9606_3571	328	APEX1	63.77	66.33	66.33	69.58	78.96	80.91
G9606_32435	329	BIRC2	18.78	19.01	21.54	17.36	12.87	13.13
G9606_17189	330	BIRC3	19.71	2.13	4.72	4.69	10.38	11.6
G9606_8578	331	XIAP	12.79	16.01	15.3	11.83	9.25	13.61
G9606_5068	332	BIRC5	1.91	1.93	1.11	2.46	2.29	3.25
G9606_19424	333	APLP1	1.08	2.44	1.86	1.25	1.31	0.68
G9606_6893	334	APLP2	104.16	90.84	134.04	133.3	148.75	123.96
G9606_19726	335	APOA1	0	0.22	0.94	0.27	1.59	0.42
G9606_30837	338	APOB	0.39	0.58	0.05	1.14	0.7	0.1
G9606_27114	341	APOC1	46.76	5.73	17.58	47.27	429.99	129.18
G9606_20650	342	APOC1P1	0.46	0.15	0	0.15	4.66	1.64
G9606_17147	343	AQP8	0	0	0.08	0.39	0.34	0.07
G9606_31011	344	APOC2	1.68	0.48	0	1.6	0.57	0.75
G9606_26540	345	APOC3	0	0	0	0	2.48	0
G9606_15626	347	APOD	25.11	17.49	629.7	349.41	368.74	389.11
G9606_9764	348	APOE	365.2	192.95	845.28	805.66	1124.68	1101.45
G9606_1711	351	APP	203.39	336.45	238.05	253.52	207.04	236.73
G9606_15017	353	APRT	105.69	95.23	71.22	127.53	115.56	131.63
G9606_7800	354	KLK3	0	0	0.05	0	0	0.11
G9606_7844	355	FAS	8.26	13.28	11.83	6.26	4.21	5.58
G9606_26752	356	FASLG	0.86	0.29	0.9	0.37	0.85	0.59
G9606_599	357	SHROOM2	6.17	3.66	3.93	7.11	6.85	9.01
G9606_7743	358	AQP1	219.61	241.99	629.96	124.61	375.14	84.01
G9606_15226	359	AQP2	0	0	0	0.21	0.28	0.41
G9606_26103	360	AQP3	424.3	223.14	7.61	671.39	255.41	650.79
G9606_2088	361	AQP4	0.03	0.03	0	0.01	0.88	0
G9606_27106	362	AQP5	2.59	1.42	1.21	411.91	221.64	220.42
G9606_12720	363	AQP6	0.02	0.07	0.08	0.61	0.3	0.5
G9606_269	364	AQP7	1.34	0.34	4.62	44.44	6.44	11.12
G9606_16376	366	AQP9	7.69	1.05	0.31	26.53	9.39	23.09
G9606_13407	367	AR	7.03	6.27	9.59	19.34	19.21	16.46
G9606_7741	368	ABCC6	0.09	0.2	0.16	9.98	1.42	2.14
G9606_21261	369	ARAF	32.28	27.21	34.12	41.51	33.91	48.62
G9606_19289	372	ARCN1	49.02	76.5	60.74	33.24	35.19	30.01
G9606_5734	373	TRIM23	4.05	5.44	6.11	3.59	4.27	4.23
G9606_14968	374	AREG	3.05	1.65	0	7.26	2.61	10.21
G9606_12319	375	ARF1	180.61	216.18	216.78	216.6	191.93	211.94
G9606_23795	377	ARF3	75.82	67.11	76.39	90.06	92.09	103.31
G9606_29699	378	ARF4	128.93	206.94	132.27	44.36	48.21	47.52
G9606_24215	379	ARL4D	10.72	18.28	10.01	31.05	22.19	43.51
G9606_18437	381	ARF5	117.63	133.8	117.46	162.93	216.58	206.33
G9606_2810	382	ARF6	42.98	37.66	33.38	70.34	47.6	67.53
G9606_30962	383	ARG1	28.35	10.07	0	39.95	23.01	37.84
G9606_15946	384	ARG2	1.76	0.9	1.29	2.74	3.06	2.54
G9606_5097	387	RHOA	247.11	269.43	310.41	199.63	248.14	173.64
G9606_31002	388	RHOB	200.95	135.82	213.54	402.67	230.2	182.31
G9606_11987	389	RHOC	157.09	197.01	202.34	102.11	136.89	102.1
G9606_19476	390	RND3	26.24	23.4	20.8	17.67	17.75	15.8
G9606_19855	391	RHOG	64.96	62.13	63.16	58	68.6	65.58
G9606_10877	392	ARHGAP1	117.32	205.57	97.73	72.3	75.1	70.49
G9606_23403	393	ARHGAP4	38.96	11.38	36.39	11.39	18.34	16.2
G9606_18060	394	ARHGAP5	15.11	19.38	19.77	24.76	22.41	21.46
G9606_16448	395	ARHGAP6	5.13	2.29	15.27	5.85	7.18	3.97
G9606_14809	396	ARHGDIA	271.91	294.34	306.62	286.24	252.57	315.62
G9606_4586	397	ARHGDIB	136.19	79.88	161.38	58	134.98	71.82
G9606_27202	398	ARHGDIG	0.3	1.41	0.4	1.24	0.56	0.24
G9606_14700	399	RHOH	7.32	2.61	2.16	1.56	2.06	2.57
G9606_20515	400	ARL1	32.12	37.22	46.76	35.9	37.28	25.08
G9606_11927	401	PHOX2A	0	0	0.08	0	0	0
G9606_22356	402	ARL2	74.81	67.78	113.42	103.2	106.59	107.1
G9606_23946	403	ARL3	3.77	5.61	6.32	3.68	4.82	3.98
G9606_4165	405	ARNT	34.17	35.18	56.87	38.13	36.45	34.55
G9606_70	406	ARNTL	8.8	3.35	13.15	17.85	6.01	24.61
G9606_21852	407	ARR3	0.06	0	0.06	0.36	0.16	0.06
G9606_3163	408	ARRB1	23.64	15.09	43.2	24.03	25.76	26.26
G9606_321	409	ARRB2	21.16	10.86	27.55	13.06	25.48	20.42
G9606_6023	410	ARSA	25.01	31.14	26.38	24.27	20.63	25.76
G9606_7784	411	ARSB	15.62	25.21	13.69	3.82	7.12	4.88
G9606_18870	412	STS	7.82	7.03	7.01	10.07	6.49	4.19
G9606_22741	414	ARSD	13.6	16	10.89	16.63	21.85	13.31
G9606_9749	415	ARSL	1.49	4.11	1.53	0.04	0.27	0.27
G9606_2137	416	ARSF	11.4	2.81	0.03	5.54	7.87	7.23
G9606_16001	417	ART1	0.15	0	0.05	0.03	0.04	0.05
G9606_4370	419	ART3	2.03	1.66	2.46	3.4	1.65	2.63
G9606_28922	420	ART4	0.42	0.16	0.19	0.44	0.71	0.66
G9606_7603	421	ARVCF	8.67	5.33	18.15	15.37	10.57	19.01
G9606_68	427	ASAH1	59.23	44.9	56.12	92.75	57.98	64.6
G9606_23875	429	ASCL1	0.05	0	0.05	0	0.02	0
G9606_33189	430	ASCL2	2.65	1.83	0.66	8.59	6.85	9.34
G9606_31269	432	ASGR1	1.24	1.13	2.18	2.99	0.78	1.71
G9606_907	433	ASGR2	2.6	0.54	0.35	6.73	1.8	3.07
G9606_24721	434	ASIP	0.78	0	5.18	4.82	3.85	4.95
G9606_15726	435	ASL	8.04	6.53	11.01	11.43	13.4	6.61
G9606_13458	438	ASMT	0.28	0	0.21	0.11	0.05	0
G9606_28558	439	GET3	41.94	44.04	43.65	53.94	68.04	48.57
G9606_6777	440	ASNS	28.42	7.38	16.95	43.58	23.05	56.24
G9606_22182	443	ASPA	0.97	0.91	5.92	1.64	3.4	1.32
G9606_331	444	ASPH	151.08	209.67	142.43	259.19	145.08	145.55
G9606_4899	445	ASS1	33.55	44.55	43.7	57.18	81.28	33.11
G9606_13853	460	ASTN1	0.12	0.13	1.17	0.12	1.65	0.03
G9606_12071	462	SERPINC1	0.08	0.04	0.39	0.04	0.09	0.38
G9606_7327	463	ZFHX3	24.8	26.62	45.94	27.58	17.28	31.43
G9606_11808	466	ATF1	6.02	6.59	11.01	8.9	7.91	7.69
G9606_13633	467	ATF3	11.61	3.95	29.01	64.74	18.53	232.61
G9606_9420	468	ATF4	170.92	187.41	240.93	161.49	166.66	157.16
G9606_19782	471	ATIC	7.19	11.86	10.01	9.43	10.85	14.27
G9606_4854	472	ATM	19.42	18.75	18.65	10.73	11.92	12.46
G9606_7652	473	RERE	64.49	38.44	89.67	99.03	66.2	99.43
G9606_26532	474	ATOH1	0	0	0	0.09	0	0
G9606_25942	475	ATOX1	109.27	79.05	74.89	74.54	53	57.14
G9606_10022	476	ATP1A1	106.68	91.66	75.3	337.7	228.27	291.53
G9606_34546	477	ATP1A2	1.66	0.97	7.34	12.08	6.53	3.72
G9606_19227	478	ATP1A3	0.37	0.21	0.34	0.38	0.14	0.34
G9606_23856	479	ATP12A	9.96	0.31	0.04	6.34	10.53	13.74
G9606_10393	480	ATP1A4	0.1	0	0.1	0	0.06	0.18
G9606_3758	481	ATP1B1	10.2	14.46	7.22	89.98	61.32	69.59
G9606_24450	482	ATP1B2	4.69	4.89	16.06	3.2	8.47	3.18
G9606_6587	483	ATP1B3	56.67	40.89	30.13	84.16	54.29	110.9
G9606_7722	486	FXYD2	2.03	0.8	2.34	1.26	3.42	3.38
G9606_2839	487	ATP2A1	1.47	0.56	1.48	2.8	1.98	3.56
G9606_13203	488	ATP2A2	60.87	60.11	54.61	71.68	39.24	65.5
G9606_3473	489	ATP2A3	35.4	11.53	21.49	119.69	69.81	51.33
G9606_7996	490	ATP2B1	16.58	9.28	13.09	16.21	11.35	14.11
G9606_4686	491	ATP2B2	1.06	0.71	1.2	3.53	1.07	1.26
G9606_11158	492	ATP2B3	0	0.02	0.03	0.05	0.05	0.02
G9606_13835	493	ATP2B4	57.02	51.67	71.32	98.41	66.87	87.91
G9606_34671	496	ATP4B	0	0.04	0	0.05	0	0.05
G9606_9239	498	ATP5F1A	108.16	96.94	92.38	144.04	179.95	140.78
G9606_16824	501	ALDH7A1	15.52	15.12	14.12	13.75	14.01	15.39
G9606_34461	506	ATP5F1B	141.17	138.91	122.07	234.7	258.64	215.76
G9606_25656	509	ATP5F1C	66.69	58.47	65.01	73.48	106.25	75.84
G9606_9820	513	ATP5F1D	150.55	119.69	147.34	204.59	229.3	266.25
G9606_30821	514	ATP5F1E	9.83	9.49	13.29	9.01	6.21	8.07
G9606_3012	515	ATP5PB	21.21	20.93	20.63	26.33	34.39	25.74
G9606_31026	516	ATP5MC1	42.54	37.32	36.75	55.68	68.78	55.93
G9606_19793	517	ATP5MC2	228.95	193.06	211.93	304	373.27	322.28
G9606_16410	518	ATP5MC3	17.98	18.79	15.73	24.56	40.55	30.74
G9606_28099	521	ATP5ME	82.85	75.67	103.77	143.96	82.87	130.69
G9606_14202	522	ATP5PF	33.85	31.58	40.05	33.72	36.64	29.97
G9606_11368	523	ATP6V1A	18.69	20.51	15.21	25.28	20.17	23.2
G9606_30720	525	ATP6V1B1	2.49	1.08	0.99	45.61	29.96	56.8
G9606_23003	526	ATP6V1B2	35.51	44.5	29.22	31.66	36.86	35.61
G9606_17748	527	ATP6V0C	157.64	157.1	122.89	286.66	333.83	295.73
G9606_10078	528	ATP6V1C1	10.77	9.49	13.84	7.34	7.3	7.28
G9606_20299	529	ATP6V1E1	40.22	37.43	39.47	59.13	52.36	50.13
G9606_24626	533	ATP6V0B	49.98	71.68	34.94	62.59	95.46	58.11
G9606_28578	534	ATP6V1G2	1.86	2.57	4.67	1.43	1.52	1.02
G9606_7677	535	ATP6V0A1	45.12	24.5	47.74	78.64	64.08	100.88
G9606_29643	537	ATP6AP1	50.26	52.29	43.96	68.71	69.74	61.47
G9606_10558	538	ATP7A	13.32	7.86	6.27	17.49	12.03	13.96
G9606_31146	539	ATP5PO	83.64	75.56	98.91	110.16	131.69	101.04
G9606_13278	540	ATP7B	2.63	2.43	3.61	3.28	1.89	1.96
G9606_12043	545	ATR	8.03	8.29	8.62	6.7	7.57	6.81
G9606_12079	546	ATRX	16.25	14.85	22.69	14.43	12.69	11.97
G9606_20632	547	KIF1A	0.13	0.28	0.37	0.72	1.35	1.88
G9606_575	549	AUH	19.31	12.64	17.13	36.87	29.12	41.53
G9606_27764	550	AUP1	67.83	54.97	66.4	74.88	71.35	87.59
G9606_13007	551	AVP	0	0	0	0.47	0	0
G9606_32989	552	AVPR1A	4.12	2.13	7.43	3.32	4.05	1.32
G9606_32974	553	AVPR1B	0.05	0	0.04	0	0.06	0.1
G9606_2165	554	AVPR2	2.87	3.3	5.79	3.4	5.11	1.46
G9606_2669	558	AXL	31.17	59.32	63.54	17.45	29.98	19.58
G9606_34888	563	AZGP1	81.53	27.92	1.45	304.7	313.95	211.21
G9606_35936	566	AZU1	0.49	0.23	0	0.09	0	0
G9606_17913	567	B2M	1118.36	1074.97	996.43	574.14	950.32	721.89
G9606_2374	570	BAAT	0	0.05	0	0.04	0.08	0
G9606_13079	571	BACH1	25.01	20.93	21.84	28.77	17.63	24.35
G9606_25984	572	BAD	62.97	55.55	68.83	77.55	55.99	69.96
G9606_6025	573	BAG1	19.36	10.63	10.71	60.47	20.03	46.25
G9606_16680	575	ADGRB1	1.99	3.46	4.02	6.27	6.07	5.45
G9606_2318	576	ADGRB2	4.6	13.17	10.63	1.82	1.23	1.64
G9606_13415	577	ADGRB3	0.91	3.01	4.64	0.72	1.75	1.17
G9606_9985	578	BAK1	17.8	20.27	14.16	19.27	16.86	24.46
G9606_28216	579	NKX3-2	0.22	2.43	0.55	0.15	0	0.26
G9606_9899	580	BARD1	11.05	4.1	4.2	12.68	6.75	8.18
G9606_21048	581	BAX	32.71	38.79	29.27	19.04	17.61	23.34
G9606_31494	582	BBS1	12.91	9.22	19.08	19.02	19.29	21.26
G9606_3919	583	BBS2	24.58	14.38	33.26	42.52	21.77	31.84
G9606_2011	585	BBS4	3.87	6.73	8.54	4.17	5.86	4.24
G9606_1422	586	BCAT1	6.68	16.49	7.06	1.74	1.77	1.02
G9606_13694	587	BCAT2	14.36	9.4	23.63	21.49	119.62	31.59
G9606_19680	590	BCHE	3.34	1.53	15.44	5.82	4.28	4.71
G9606_5993	593	BCKDHA	19.95	13.26	15.46	26.55	46.9	35.13
G9606_16833	594	BCKDHB	11.33	16.9	31.9	13.14	22	15.29
G9606_32827	595	CCND1	46.82	33.83	47.26	151.44	78.51	135.3
G9606_7432	596	BCL2	27.29	15.13	34.63	51.34	30.26	51.77
G9606_22345	597	BCL2A1	4.82	0.92	0.21	0.11	1.15	0.21
G9606_7604	598	BCL2L1	33.37	23.79	37.75	48	59.16	43.98
G9606_24753	599	BCL2L2	22.12	17.47	22.75	36.1	23.85	32.07
G9606_8436	602	BCL3	45.44	42.35	45.32	36.19	34.74	66.63
G9606_7449	604	BCL6	54.24	32.2	30.6	153.95	70.66	104.34
G9606_23647	605	BCL7A	6.34	6.97	4.64	12.33	12.85	17.11
G9606_31789	606	NBEAP1	1.86	0.16	0.17	2.83	0.86	0.89
G9606_23331	607	BCL9	7.97	10.11	8.96	10.21	9.6	11.02
G9606_29188	608	TNFRSF17	2.36	0	0.09	0	0	0
G9606_34642	610	HCN2	1.61	1.08	0.5	4.1	1.88	5.29
G9606_27659	611	OPN1SW	0	0	0	0	0	0.07
G9606_25435	613	BCR	29.77	15.7	28.51	33.53	29.8	42.06
G9606_16164	617	BCS1L	10.89	12.05	18.06	13.11	17.1	18.73
G9606_34440	618	BCYRN1	65.88	33.73	65.78	90.74	37.78	52.83
G9606_3355	622	BDH1	10.48	6.11	0.6	29.08	27.65	27.74
G9606_26561	623	BDKRB1	1.41	2.61	1.55	1.02	1.34	1.63
G9606_7949	624	BDKRB2	16.3	13.38	15.41	10.72	10.24	9.77
G9606_740	627	BDNF	1.75	2.45	1.61	5.29	3.53	4.02
G9606_15854	629	CFB	7.33	4.03	14.45	1.65	7.32	7.31
G9606_8050	631	BFSP1	1.09	1.99	1.81	0.6	0.98	0.75
G9606_18836	632	BGLAP	6.98	5.13	7.08	4.75	1.03	6.78
G9606_24595	633	BGN	486.49	1342.78	405.73	89.82	159.81	60.18
G9606_3895	634	CEACAM1	1.15	0.32	0.67	16.13	21.24	13.55
G9606_15664	635	BHMT	1.34	1.07	3.54	2.56	3.07	1.62
G9606_3089	636	BICD1	16.29	16.46	19.29	4.51	7.65	5.92
G9606_20493	637	BID	9.96	7.9	7.67	6.17	9.58	6.43
G9606_28769	638	BIK	2.55	0.57	0.25	5.05	1.99	3.71
G9606_9300	639	PRDM1	31.14	14.58	7.84	28.37	18.32	27.38
G9606_4597	640	BLK	5.92	0.08	0.35	0.06	0.22	0.03
G9606_20157	641	BLM	1.08	1.19	0.92	0.67	0.9	1.03
G9606_5548	642	BLMH	78.81	28.59	22.11	244.55	66.03	156.6
G9606_22501	643	CXCR5	3.17	0.76	0.28	0.44	0.3	0.84
G9606_7699	644	BLVRA	16.35	13.71	22.12	13.51	15.21	13.69
G9606_7027	645	BLVRB	45.57	29.29	60.46	86.18	86.79	75.43
G9606_5987	646	BNC1	7.15	2.6	0.04	12.76	6.39	6.68
G9606_34806	648	BMI1	14.85	17.89	25.74	12.18	13.22	11.41
G9606_6505	649	BMP1	96.35	242.26	115.23	19.37	21.2	18.73
G9606_8923	650	BMP2	6.89	4.03	10.04	17.54	6.12	12.31
G9606_5365	651	BMP3	0.05	0	1.06	1.08	0.39	0.24
G9606_18712	652	BMP4	5.08	7.06	14.5	11.35	17.22	10.8
G9606_2397	653	BMP5	0.01	0	0.78	0.49	1.4	0.47
G9606_35640	654	BMP6	8.71	9.62	9.74	11.65	8.68	20.62
G9606_33232	655	BMP7	9.18	10.77	1.83	21.07	12.73	24.1
G9606_5149	656	BMP8B	1.4	2.35	2.59	2.44	1.57	3.07
G9606_14016	657	BMPR1A	18.65	17.13	32.73	15.99	14.74	15.87
G9606_19134	658	BMPR1B	1	3.44	0.44	0.51	0.34	0.36
G9606_10939	659	BMPR2	61.47	61.13	80.19	69.67	52.17	72.44
G9606_18791	660	BMX	2.33	1.33	6.52	0.77	1.07	1.29
G9606_32559	661	POLR3D	13.45	13.72	15.83	10.91	7.09	8.58
G9606_13270	662	BNIP1	6.39	7.03	6.08	4.66	5.2	4.91
G9606_26898	663	BNIP2	15.72	14.71	20.79	12.86	11.96	11.28
G9606_17451	664	BNIP3	19.71	17.35	12.93	25.18	20.27	22.63
G9606_4188	665	BNIP3L	63.41	79.87	61.17	91.02	101.82	78.78
G9606_15041	666	BOK	35.72	35.65	30.04	78.5	49.33	60.15
G9606_1720	667	DST	90.76	101.94	126.4	97.16	86.19	87.72
G9606_33521	668	FOXL2	1.81	1.94	3.69	0.25	0.12	0.98
G9606_10720	669	BPGM	14.19	13.94	9.22	4.32	5.6	3.9
G9606_3039	670	BPHL	4.35	6.32	7.67	11.92	9.97	11.92
G9606_3554	671	BPI	0.13	0	0.66	0.08	0.08	0.2
G9606_16305	672	BRCA1	2.46	2.14	1.92	3.1	2.91	3.62
G9606_14093	673	BRAF	17.68	12.42	17.21	22.78	16.2	18.71
G9606_26907	675	BRCA2	1.09	1.8	0.93	0.65	0.82	0.69
G9606_10732	676	BRDT	0.03	0.01	0.03	0	0.03	0
G9606_20771	677	ZFP36L1	183.87	189.99	337.03	521.3	253.49	591.53
G9606_34965	678	ZFP36L2	177.82	107.44	209.63	358.86	217.1	361.79
G9606_32707	680	BRS3	0.02	0	0.06	0.04	0.02	0.06
G9606_17473	682	BSG	178.25	230.95	221.8	240.05	368.53	265.35
G9606_17742	683	BST1	3.37	5.18	6.25	2.82	2.97	3.2
G9606_20994	684	BST2	19.37	22.95	23.6	14.1	29.43	6.03
G9606_21568	685	BTC	3.73	0.71	0.13	29.79	8.05	4.56
G9606_14207	686	BTD	16.99	10	14.91	18.48	19.78	13.05
G9606_28213	687	KLF9	31.06	21.61	30.19	35.45	26.72	14.25
G9606_8153	688	KLF5	117.4	48.85	8.35	392.74	123.93	363.02
G9606_16874	689	BTF3	206.62	170.01	209.01	310.07	287.26	297.44
G9606_30960	694	BTG1	63.67	26.3	41.22	84.44	61.04	80.36
G9606_2956	695	BTK	8.96	5.48	4.97	3.66	6.11	4.9
G9606_16608	696	BTN1A1	0.12	0.08	0.09	0.19	0	0.07
G9606_7053	699	BUB1	2.9	2.31	0.64	1.31	1.43	2.91
G9606_29609	701	BUB1B	1.06	1.19	0.72	1.8	1.49	1.75
G9606_18827	705	BYSL	5.96	6.17	5.01	5.18	6.07	6.4
G9606_7828	706	TSPO	173.87	185.87	108.55	291.69	248.22	331.94
G9606_33627	708	C1QBP	35.01	32.67	29.38	39.14	46.69	39.98
G9606_19164	710	SERPING1	131.89	151.26	315.82	115.69	173.19	90.36
G9606_28840	711	ERC2-IT1	0.74	0	0	0.06	0.04	0.09
G9606_8272	712	C1QA	101.76	42.88	140.62	30.75	73.74	28.45
G9606_21800	713	C1QB	104.72	46.92	100.79	21.69	55.62	24.27
G9606_27056	714	C1QC	132.69	57.32	150.62	34.06	91.65	38.76
G9606_25705	715	C1R	153.03	238.19	359.65	45.78	132.88	58.37
G9606_28775	716	C1S	159.39	286.38	289.29	52.67	127.24	51.24
G9606_13403	717	C2	16.44	14.22	22.2	2.45	7.86	5.23
G9606_15556	718	C3	35.53	12.51	117.3	87.05	166.63	86.34
G9606_21786	719	C3AR1	3.35	2.35	2.94	0.53	1.83	0.64
G9606_26380	720	C4A	0.53	0	3.97	0	0	1.86
G9606_19393	721	C4B	0	5.33	0.7	0	5.5	0
G9606_24652	722	C4BPA	0	0	0	0	0.52	0.07
G9606_2623	725	C4BPB	0.17	0.05	0.14	0.57	0.12	0.44
G9606_8126	726	CAPN5	7.54	9.24	26.55	4.76	5.72	4.92
G9606_952	727	C5	3.03	2.99	4.58	3.68	2.84	3.16
G9606_23880	728	C5AR1	4.72	5.76	6.17	3.08	3.19	2.65
G9606_5818	729	C6	0.37	0	0.07	0.81	0.28	0.26
G9606_33196	730	C7	10.19	0.1	11.73	7.5	6.88	3.26
G9606_19437	733	C8G	0.68	0.56	0.63	1.12	1.32	1.52
G9606_22093	734	OSGIN2	4.82	8	6.21	7.1	11.86	4.28
G9606_26720	735	C9	0	0.12	0.02	0.17	0.05	0.21
G9606_25208	738	VPS51	47.74	41.38	47.27	89.28	69.66	91.24
G9606_885	740	MRPL49	15.16	16.54	15.88	31.05	44.64	32.88
G9606_30618	741	ZNHIT2	7.98	6.64	7.52	10.28	10.05	11.12
G9606_2241	744	MPPED2	3.21	5.65	7.74	5.25	2.77	4.6
G9606_12924	745	MYRF	0.42	0.2	0.24	0.71	0.82	0.64
G9606_34665	746	TMEM258	49.4	52.07	49.85	32.75	32.64	33.66
G9606_23384	747	DAGLA	1.99	2.43	5.73	2.58	3.03	2.19
G9606_29274	750	GAS8-AS1	0	0	0	0	0.16	0
G9606_4971	752	FMNL1	30.5	14.75	22.22	25.65	30.92	37.31
G9606_2339	753	LDLRAD4	61.77	40.38	68.74	56.12	45.74	54.73
G9606_31095	754	PTTG1IP	80.88	117.58	115.98	73.42	88.91	81.97
G9606_7634	755	CFAP410	26.51	16.65	25.04	24.68	19.69	35.91
G9606_25333	757	TMEM50B	9.98	7.41	12.25	7.79	9.43	9.72
G9606_16743	758	MPPED1	0	0	0.09	1.35	0.27	4.1
G9606_1567	759	CA1	0	0	0	0.87	0	0.05
G9606_25765	760	CA2	16.16	24.13	0.76	52.19	23.14	34.04
G9606_19780	761	CA3	0.62	0.63	0.48	7.27	2.42	1.95
G9606_12039	762	CA4	0.19	0.46	0.49	8.05	3.02	0.79
G9606_12124	763	CA5A	1.76	1.45	1.93	10.15	2.89	9.81
G9606_13827	765	CA6	1.73	0.07	0	116.34	156.57	46.9
G9606_10405	766	CA7	0	0	0	0.59	0	0
G9606_4528	767	CA8	0.62	0.58	1.49	2.16	1.69	1.62
G9606_17713	768	CA9	0.21	0.32	0	1.38	0.69	2.88
G9606_13683	770	CA11	4.93	2.23	15.45	12.29	11.83	16.27
G9606_15265	771	CA12	56.87	25.11	8.24	116.91	59.76	116.48
G9606_6999	773	CACNA1A	0.77	0.51	1.14	1.12	0.69	1.03
G9606_11321	774	CACNA1B	1.68	0.52	1.8	0.11	0.06	0.1
G9606_1360	775	CACNA1C	26.9	19.11	22.62	16.79	6.75	16.74
G9606_12844	776	CACNA1D	1.11	1.2	1.93	3.21	2.4	2.39
G9606_6779	777	CACNA1E	0.44	0.86	0.2	0.02	0.04	0.06
G9606_3775	778	CACNA1F	0.37	0.01	0.12	0.09	0.1	0.25
G9606_6323	779	CACNA1S	0.06	0	0.04	0.08	0.03	0
G9606_4524	780	DDR1	41.08	19.42	6.34	121.41	108.19	147.38
G9606_3252	781	CACNA2D1	15.67	16.68	14.46	20.98	16.09	15.41
G9606_8910	782	CACNB1	10.78	8.8	25.29	23.89	13.66	39
G9606_749	783	CACNB2	7.57	3.49	6.74	15.89	3.93	7
G9606_670	784	CACNB3	13.59	17.2	17.78	12.9	12.23	18.41
G9606_5846	785	CACNB4	7.95	3.73	8.25	9.48	4.8	8.79
G9606_1682	788	SLC25A20	5.73	6.25	6.78	8.77	14.38	8.54
G9606_2769	790	CAD	16.19	20.81	20.52	13.18	13.55	19.58
G9606_11721	793	CALB1	0	0.05	0.19	0.16	0.24	0.63
G9606_21258	794	CALB2	1.87	10.19	1.55	15.6	6.1	4.62
G9606_21011	797	CALCB	0.07	0	0	0	0	0
G9606_14061	799	CALCR	0.02	0.03	0.21	0.05	0	0.02
G9606_2467	800	CALD1	115.54	182.74	146.01	31.93	50.13	24.62
G9606_20762	801	CALM1	74.45	61.45	88.83	87.43	61.8	76.47
G9606_20518	805	CALM2	92.87	121.32	135.81	106.2	138.39	95.51
G9606_5380	808	CALM3	105.41	133.54	202.14	90.83	123.49	99.11
G9606_17647	810	CALML3	325.41	113.37	0.14	139.31	1063.99	212.3
G9606_21367	811	CALR	321.28	522.73	332.65	254.84	465.63	273.64
G9606_16134	813	CALU	73.41	154.13	87.1	22.1	24.61	13.8
G9606_5410	814	CAMK4	11.32	4.78	13.26	12.73	7.29	9.89
G9606_6844	815	CAMK2A	1.04	2.19	0.46	0.24	0.46	0.27
G9606_2505	816	CAMK2B	1.07	0.04	0.18	0.61	2.13	1.67
G9606_557	817	CAMK2D	38.57	33.34	48.64	44.27	35.34	45.9
G9606_3717	818	CAMK2G	19.03	19.48	25.59	19.4	18.09	22.26
G9606_30997	819	CAMLG	9.43	9.45	12.7	11.97	12.1	10.03
G9606_24443	820	CAMP	0	0	0	0.17	0.11	0
G9606_10635	821	CANX	97.66	121.35	111.53	100.8	141.29	97.92
G9606_15706	822	CAPG	81.07	79.27	50.14	79.35	70.12	120.84
G9606_7655	823	CAPN1	95.9	84.86	81.72	140.35	105.21	160.94
G9606_18589	824	CAPN2	88.51	105.71	158.33	82.5	83.6	83.83
G9606_8090	825	CAPN3	10.25	6.93	9.69	14.03	18.06	18.61
G9606_14474	826	CAPNS1	167.39	189.14	247.71	126.63	201.97	124.82
G9606_19787	827	CAPN6	0.22	0.08	20.68	1.64	3.3	0.94
G9606_24277	828	CAPS	8.97	7.53	11.13	12.09	9.7	18.3
G9606_8101	829	CAPZA1	80.15	77.94	65.43	69.9	76.79	66.46
G9606_20199	830	CAPZA2	11.25	12.78	16.68	9.73	11.27	8.69
G9606_1103	831	CAST	79.39	84.11	83.67	153.84	97.62	124.97
G9606_4616	832	CAPZB	205.11	246.08	179.57	125.71	120.53	115.12
G9606_3124	833	CARS1	25.86	21.12	23.6	29.85	21.22	27.8
G9606_9078	834	CASP1	11.62	6.49	7.32	9.6	13.72	13.66
G9606_16193	835	CASP2	22.53	13.45	19.67	21.76	17.93	25.83
G9606_9683	836	CASP3	7.72	10.78	10.27	4.19	6.18	5.18
G9606_13848	837	CASP4	43.49	33.28	45.76	42.85	35.83	44.75
G9606_9037	838	CASP5	0	0.16	0.19	0.44	0.05	0.12
G9606_682	839	CASP6	3.36	5.44	5.19	5.03	5.04	4.26
G9606_17726	840	CASP7	10.47	13.14	16.41	5.58	7.47	9.08
G9606_2671	841	CASP8	15.17	9.78	13.59	8.6	7.73	10.68
G9606_9615	842	CASP9	6.49	4.65	8.65	5.16	4.86	4.03
G9606_6193	843	CASP10	12.63	6.25	18.47	5.56	6.73	4.85
G9606_4457	844	CASQ1	0.14	0.06	0.5	0.18	1.32	0.18
G9606_34172	845	CASQ2	0.47	0.65	2.77	1.16	2.33	1.47
G9606_12634	846	CASR	6.33	3.89	6.57	4.92	3.51	5.13
G9606_32475	847	CAT	22.97	20.59	30.1	100.79	52.85	53.61
G9606_26654	857	CAV1	77.92	53.16	164.91	136.63	97.92	55.2
G9606_23087	858	CAV2	17.77	14.33	26.6	37.2	20.47	19.62
G9606_21688	859	CAV3	0	0	0	0	0.5	0.11
G9606_17206	860	RUNX2	17.57	39.47	14.44	2.9	5.32	5.65
G9606_18379	861	RUNX1	114.39	140.71	57.22	45.78	41.16	87.08
G9606_2676	862	RUNX1T1	15.29	19.76	52.62	12.66	20.53	9.83
G9606_7575	863	CBFA2T3	13.27	5.17	15.07	8.5	13.35	9.32
G9606_19015	864	RUNX3	17.89	8.76	3.01	17.98	22.85	48.18
G9606_8171	865	CBFB	18.25	23.84	17.38	12.5	10.83	13.76
G9606_27185	866	SERPINA6	0	0	0	0	0.1	0
G9606_31874	867	CBL	15.34	15.3	10.82	14.27	8.99	8.75
G9606_1836	868	CBLB	16.41	13.3	18.29	9.52	8.3	7.75
G9606_24317	869	CBLN1	0.08	0.02	0.7	0.14	0.17	0.24
G9606_16514	871	SERPINH1	318.87	1129.38	436.85	57.96	132.77	51.91
G9606_18995	873	CBR1	34.4	31.97	30.9	59.55	53.03	79.38
G9606_12934	874	CBR3	26.81	26.52	27.61	42.77	59.26	57.4
G9606_7730	875	CBS	0.92	3.03	1.1	1.28	2.13	1.17
G9606_26687	881	CCIN	0.52	2.48	1.07	0.11	0.45	0.1
G9606_18	883	KYAT1	4.25	2.29	3.98	6.64	5.74	8.97
G9606_31277	885	CCK	0	0	0	0	0.14	0
G9606_10554	886	CCKAR	4.34	21.64	1.99	0.08	0.14	0
G9606_16788	887	CCKBR	0.07	0	0.04	0.36	0.43	0.89
G9606_1901	889	KRIT1	18.86	14.1	19.8	15.93	15.66	17.25
G9606_32202	890	CCNA2	2.97	2.46	1.79	2.36	3.13	3.25
G9606_9521	891	CCNB1	3.95	2.71	0.95	2.4	3.73	3.76
G9606_16210	892	CCNC	16.01	12.28	15.36	19.13	18.77	18.95
G9606_11104	894	CCND2	39.5	61.95	70.9	39.91	32.44	25.21
G9606_12970	896	CCND3	49.94	27.05	38.66	56.03	53.58	47.38
G9606_13912	898	CCNE1	2.08	2.24	0.53	2.46	1.71	1.61
G9606_29416	899	CCNF	3.88	3.81	4.14	5.57	14.3	8.39
G9606_7289	900	CCNG1	17.54	21.79	28.13	15.04	21.83	13.52
G9606_24647	901	CCNG2	14.62	18.96	30.7	17.9	25.98	17.14
G9606_5912	902	CCNH	25.05	16.81	28.84	27.37	22.86	27.87
G9606_16511	904	CCNT1	10.21	8.9	12.84	14.78	9.22	10.05
G9606_164	905	CCNT2	14.43	12.77	16.18	18.7	13.34	16.07
G9606_29236	908	CCT6A	31.2	30.05	25.58	31.06	37.68	32.82
G9606_14828	909	CD1A	9.79	9.3	0.52	16.19	28.86	25.43
G9606_5713	910	CD1B	1.3	0.89	0.61	0.61	5.3	2.15
G9606_5827	911	CD1C	3.85	2.63	4.92	1.33	11.55	2.26
G9606_3720	912	CD1D	0.39	0.39	1.16	0.54	0.69	0.24
G9606_3424	913	CD1E	6	5.93	4.08	3.29	15.01	7.79
G9606_22077	914	CD2	10.49	3.49	3.68	1.32	4.94	5.42
G9606_29463	915	CD3D	13.85	4.1	2.67	3.09	6.27	4.09
G9606_4784	916	CD3E	17.9	4.56	7.21	3.17	10.59	9.02
G9606_17487	917	CD3G	4.69	0.92	1.02	0.72	1.8	2.35
G9606_22996	919	CD247	8.04	3.72	1.86	1.01	3.85	3.47
G9606_9478	920	CD4	34.32	21.27	35.68	8.56	36.14	14.65
G9606_25890	921	CD5	6.54	1.06	2.79	0.8	3.09	4.06
G9606_26511	922	CD5L	0.11	0	0	0.03	0.08	0.58
G9606_17997	923	CD6	10.53	2.26	3.99	2.54	5.06	7.64
G9606_3616	924	CD7	9.87	2.25	1.68	1.38	3.37	1.67
G9606_422	925	CD8A	12.93	3.66	2.21	1.67	6	4.89
G9606_15458	926	CD8B	1.89	0.23	0.31	1.17	3.36	1.18
G9606_31367	927	CD8B2	0.03	0.07	0.08	0.08	0.31	1.71
G9606_6199	928	CD9	119.45	78.04	100.25	287.53	251.77	311.13
G9606_22612	929	CD14	39.93	26.89	88.1	17.21	38.4	18.69
G9606_4882	930	CD19	3.3	0.03	0.12	0.04	0.05	0.16
G9606_20153	931	MS4A1	10.85	0.12	0.22	0.08	0.11	0.23
G9606_17530	932	MS4A3	0	0.1	0.05	0	0.04	0
G9606_2420	933	CD22	9.32	1.01	3.06	1.05	1.13	0.6
G9606_7511	939	CD27	21.18	9.82	17.48	9.71	9.68	15.78
G9606_11071	940	CD28	2.17	1.05	2.22	0.29	1.09	0.82
G9606_19055	941	CD80	0.94	0.29	0.17	0.17	0.51	0.26
G9606_9659	942	CD86	4.84	2.37	3.28	1.63	3.54	1.43
G9606_19242	943	TNFRSF8	1.42	1.21	1.43	0.91	1.59	1.56
G9606_17078	944	TNFSF8	4.93	1.28	3.52	0.79	3.13	1.67
G9606_3051	945	CD33	6.28	4.81	8.11	2.17	17.49	8.41
G9606_14683	946	SIGLEC6	8.43	8.46	9.79	2.64	7.62	5.14
G9606_28743	947	CD34	59.2	33.08	301.2	59.91	98.05	38.1
G9606_4223	948	CD36	37.03	16.62	30.09	94.4	58.69	15.51
G9606_20752	949	SCARB1	24.43	17.82	45.4	55.94	64.79	36.03
G9606_17087	950	SCARB2	44.2	59.54	57.04	40.66	43.93	35.46
G9606_4929	951	CD37	47.91	20.85	24.11	9.75	29.49	16.14
G9606_10916	952	CD38	3.76	0.11	0.75	0.23	0.2	0.14
G9606_5311	953	ENTPD1	30.67	19.52	42.57	15.21	27.99	18.95
G9606_29656	954	ENTPD2	2.42	0.71	5.46	16.49	12.32	13
G9606_4500	955	ENTPD6	13.29	14.25	20.52	21.22	19.04	22.38
G9606_6583	956	ENTPD3	5.22	12.9	3.71	6.42	4.29	5.52
G9606_10346	957	ENTPD5	9.07	7.55	11.4	10.81	7.59	11.09
G9606_3587	958	CD40	12.54	6.01	15.05	6.82	15.84	12.93
G9606_17190	959	CD40LG	1.96	0.58	1.13	0.3	1.21	1.12
G9606_6075	960	CD44	302.47	164.97	128.23	457.39	360.98	476.01
G9606_4935	961	CD47	28.24	32.04	36.26	19.44	24.08	23.92
G9606_9483	962	CD48	20.76	6.22	5.83	1.16	8.75	4.97
G9606_19610	963	CD53	26.84	9.62	15.07	4.35	13.37	8.9
G9606_1393	965	CD58	14.48	8.92	15.36	16.45	11.84	16.84
G9606_13739	966	CD59	46	45.64	70.45	78.5	97.07	65.11
G9606_10279	967	CD63	274.34	449.44	426.9	140.97	247.61	134.06
G9606_22924	968	CD68	64.54	49.32	74.95	21.63	44.25	26.32
G9606_31396	969	CD69	5.95	6.04	3.69	1.3	5.79	4.1
G9606_15314	970	CD70	1.74	0.52	5.17	1.8	0.4	1.17
G9606_35226	971	CD72	4.93	2.01	5.6	4.8	4.35	3.87
G9606_515	972	CD74	1559.24	874.17	1614.38	726.69	2128.47	1184.77
G9606_9086	973	CD79A	51.11	0.54	1.02	1.93	0.9	0.67
G9606_13724	974	CD79B	9.42	1.69	4.93	3.29	6.85	1.32
G9606_18288	975	CD81	281.68	359.21	521.47	346.33	434.5	302.29
G9606_17810	976	ADGRE5	30.93	11.67	31.97	27.76	31.49	27.39
G9606_16826	977	CD151	77.86	100.88	125.55	138.98	135.57	99.36
G9606_31716	978	CDA	7.79	2.41	2.74	22.85	32.21	16.21
G9606_21354	983	CDK1	2.98	2.6	1.65	2.32	2.29	3.05
G9606_6700	984	CDK11B	18.48	18.45	29.17	29.27	17.85	28.9
G9606_88	987	LRBA	29	18.99	16.84	43.39	33.53	41.64
G9606_31706	988	CDC5L	6.73	8.07	9.39	6.13	6.79	6.25
G9606_2684	989	SEPTIN7	41.95	60.53	99.54	44.8	45.27	35.18
G9606_10860	990	CDC6	1.82	1.25	1.22	1.48	1	1.46
G9606_15203	991	CDC20	6.8	5.78	1.71	6.59	9.83	11.44
G9606_7145	993	CDC25A	0.58	0.44	0.27	0.63	0.35	0.83
G9606_4094	994	CDC25B	41.45	33.96	48.38	23.26	22.5	20.38
G9606_15819	995	CDC25C	1.33	0.88	0.18	0.32	1.17	0.85
G9606_6162	996	CDC27	39	35.35	66.5	27.45	29.46	28.91
G9606_2686	997	CDC34	44.29	25.85	33.78	79.71	56.65	76.93
G9606_781	998	CDC42	61.93	60.68	57.74	55.98	62.33	49.12
G9606_18064	999	CDH1	53.89	29	0.24	114.62	92	124.98
G9606_13562	1000	CDH2	3.13	7.61	2.77	0.48	1.52	0.08
G9606_24170	1001	CDH3	15.73	14.16	0.34	12.91	21.26	28.69
G9606_21406	1002	CDH4	1.66	0.9	0.9	9.03	1.91	4.66
G9606_5327	1003	CDH5	47.13	24.1	102.61	26.19	34.93	15.84
G9606_22271	1004	CDH6	5.32	6.6	9.64	1.23	3.81	1.02
G9606_8237	1005	CDH7	0.01	0.23	0.15	0.06	0.21	0.05
G9606_4657	1006	CDH8	17.15	15.05	26.62	31.48	24.08	33.1
G9606_5112	1008	CDH10	0.17	0.37	0.89	0.06	0.07	0.08
G9606_19775	1009	CDH11	126.83	314.93	108.47	12.47	36.14	17.45
G9606_16367	1010	CDH12	0.28	0.09	0.27	4.41	0.64	2.52
G9606_666	1012	CDH13	34.98	18.53	30.13	19.59	27.03	23.73
G9606_34039	1013	CDH15	0.38	0.18	0.52	0.14	0.02	0.22
G9606_23721	1015	CDH17	0.08	0.12	0.12	0.06	0.08	0
G9606_4527	1016	CDH18	0.31	0.8	1.4	0.53	0.02	0.12
G9606_21810	1017	CDK2	11.6	12.31	11.64	15.36	12.36	15.5
G9606_17728	1018	CDK3	4.67	3.87	5.54	6.9	3.04	7.15
G9606_33322	1019	CDK4	31.95	48	43	21.24	27.31	21
G9606_23544	1020	CDK5	9.09	7.11	6.55	9.19	19.98	10.31
G9606_5911	1021	CDK6	18.55	16.34	17.57	16.05	12.16	19.85
G9606_12493	1022	CDK7	9.7	8.11	6.28	10.4	8.26	9.49
G9606_9961	1024	CDK8	9.57	8.57	9.04	12.13	8.39	13.09
G9606_5125	1025	CDK9	27.73	21.45	38.64	42.56	30.25	41.17
G9606_3518	1026	CDKN1A	81.69	106.32	66	137.69	180.67	283.58
G9606_10062	1027	CDKN1B	27.86	22.14	37.65	35.98	41.15	38.69
G9606_14533	1028	CDKN1C	16.86	28.95	57.9	24.87	22.03	11.91
G9606_6685	1029	CDKN2A	29.31	18.75	10.47	2.3	6.23	8.73
G9606_8713	1030	CDKN2B	15.87	13.16	5.07	21.87	12.8	25.47
G9606_26179	1031	CDKN2C	8.32	11.61	12.51	17.27	13.39	13.53
G9606_26479	1032	CDKN2D	5.17	5.77	4.66	5.75	6.43	12.91
G9606_3916	1033	CDKN3	6.56	3.38	3.21	2.19	4.47	2.56
G9606_10657	1036	CDO1	1.94	2.29	6.92	3.68	1.13	1.84
G9606_22198	1038	CDR1	75.64	153.08	167.7	98.27	53.64	48.28
G9606_4282	1039	CDR2	10.16	17.68	20.58	7.34	5.14	6.82
G9606_15567	1040	CDS1	6.19	2.42	0.88	18.23	11.39	14.09
G9606_15080	1041	CDSN	149.33	54.43	0.18	711.72	207.61	571.58
G9606_23030	1043	CD52	52.11	18.83	15.22	7.91	30.64	18.66
G9606_29498	1044	CDX1	0.36	1.4	1.38	0.08	0.35	0.23
G9606_27246	1046	CDX4	0	0.08	0	1.07	0.59	0.28
G9606_26677	1047	CLGN	0.02	0	0.24	0.27	0.25	0.09
G9606_5401	1048	CEACAM5	2.55	0.16	0.06	9.55	7.21	6.7
G9606_21743	1050	CEBPA	53.13	25.06	9.86	266.74	137.47	221.87
G9606_13296	1051	CEBPB	121.22	124.41	72.83	404.58	202.1	505.73
G9606_35908	1052	CEBPD	176.12	134.15	109.67	315.32	235.91	275.16
G9606_14654	1053	CEBPE	0.3	0.16	0.04	0	0.06	0.13
G9606_12786	1054	CEBPG	11.42	10.98	11.19	16.86	10.83	15.59
G9606_34739	1056	CEL	0.8	0.89	1.13	2.54	0.4	4.3
G9606_28322	1057	CELP	0	0	0	0.2	0	0.14
G9606_19819	1058	CENPA	3.84	1.79	1.31	9.07	1.78	7.21
G9606_33784	1059	CENPB	121.78	151.11	150.99	128.22	115.44	133.85
G9606_21997	1060	CENPC	8.56	8.27	17.02	11.64	10.12	11.15
G9606_13509	1062	CENPE	1.45	0.87	0.87	0.51	0.59	0.44
G9606_3096	1063	CENPF	1.53	2.2	1.42	1.86	2.03	2.28
G9606_9677	1066	CES1	2.93	1.64	1.9	12.55	15.05	3.84
G9606_20222	1069	CETN2	10.42	15.56	13.89	11.45	16.78	12.08
G9606_11932	1070	CETN3	1.49	1.76	2.18	2.06	1.96	2.18
G9606_22799	1071	CETP	2.24	1.27	2.62	4.49	1.29	4.54
G9606_26813	1072	CFL1	295.05	292.81	229.16	215.71	266.42	277.85
G9606_21440	1073	CFL2	9.2	6.38	13.53	4.66	4.55	2.88
G9606_31336	1075	CTSC	76.54	38.21	63.45	18.99	63.14	29.13
G9606_26819	1080	CFTR	0.15	0	0.03	5.47	1.23	4.44
G9606_21843	1081	CGA	0	0	0	0	0.94	1.23
G9606_1031	1084	CEACAM3	0.04	0.16	0.22	0.72	0.2	0.27
G9606_30559	1087	CEACAM7	0	0	0	0.82	0.67	2.51
G9606_6678	1088	CEACAM8	0.1	0.07	0.09	0.42	0.08	0.34
G9606_301	1089	CEACAM4	1.68	0.57	0.56	1.14	0.66	0.64
G9606_26814	1101	CHAD	1	3.71	1.72	13.79	12.42	13.84
G9606_5506	1102	RCBTB2	8.95	10.65	20.44	6.44	9.09	5.8
G9606_19647	1103	CHAT	0	0.28	0	0.16	0	0
G9606_19367	1104	RCC1	10.11	13.36	8.01	6.45	10.63	11.42
G9606_12592	1105	CHD1	42.92	25.87	38.46	30.98	19.05	27.56
G9606_22025	1106	CHD2	57.09	39.84	58.51	70.82	60.22	93.97
G9606_6309	1107	CHD3	62.04	77.38	108.09	41.98	43.31	46.04
G9606_6544	1108	CHD4	43.87	48.73	63.75	60.81	52.57	59.39
G9606_27756	1109	AKR1C4	0.28	0	0.72	0.06	0	0
G9606_10898	1111	CHEK1	2.44	3.18	2.53	2.16	2.78	3.06
G9606_29445	1112	FOXN3	149.13	73.16	79.41	214.45	91.32	243.92
G9606_14136	1113	CHGA	0	0.03	1.04	0.28	0.22	0.54
G9606_24645	1114	CHGB	0.1	0.02	0	0	0	0
G9606_28251	1116	CHI3L1	11.6	2.18	1.12	63.46	516.78	159.51
G9606_14948	1117	CHI3L2	9.68	1.53	0.13	4.2	26.4	22.06
G9606_10819	1118	CHIT1	5.47	0	0	0.18	0.57	0.33
G9606_3154	1119	CHKA	13.22	8.08	18.24	15.69	10.53	17.33
G9606_27809	1120	CHKB	16.72	9.8	18.26	24.34	21.43	25.9
G9606_7272	1121	CHM	10.93	8.91	11.08	9.71	10.32	7.71
G9606_18465	1122	CHML	3.31	2.78	2.97	3.23	2.55	2.16
G9606_8736	1123	CHN1	26.92	23.24	43.15	3.42	8.37	3.33
G9606_7907	1124	CHN2	5.85	2.4	8.78	4.5	4.06	4.4
G9606_32287	1128	CHRM1	0.27	0.05	0	12.99	7.17	7.1
G9606_6493	1129	CHRM2	0	0.03	0	0.26	0.04	0.05
G9606_4193	1130	LYST	42.74	32.22	39.52	47.55	44.45	44.23
G9606_11788	1131	CHRM3	1.82	0.78	8.33	30.96	11.88	16.21
G9606_7302	1132	CHRM4	1.13	0.26	0.18	6.82	0.83	2.06
G9606_12346	1133	CHRM5	0.13	0.04	0.09	0.28	0.03	0.06
G9606_22488	1134	CHRNA1	0.67	0.09	0.03	0	1.52	0
G9606_17559	1135	CHRNA2	0.03	0	0	1.25	0.2	1.09
G9606_18393	1136	CHRNA3	1.6	1.25	0	0.23	0.27	1.53
G9606_20082	1137	CHRNA4	0	0.01	0.06	0.11	0.4	0.41
G9606_17712	1138	CHRNA5	0.16	0.27	0.1	0.12	0.23	0.38
G9606_7589	1139	CHRNA7	0.66	0.48	0.58	0.46	0.75	0.26
G9606_32514	1140	CHRNB1	3.13	3.31	3.42	4.11	3.73	3.58
G9606_18059	1141	CHRNB2	4.83	3.35	2	4.92	2.43	2.71
G9606_6833	1143	CHRNB4	1.59	0.5	0.29	0.57	0.31	0.94
G9606_27540	1144	CHRND	0	0	0	0	0	0.02
G9606_33815	1145	CHRNE	1.93	2.78	3.57	4.18	1.51	2.03
G9606_28461	1146	CHRNG	0.09	0	0.03	0.32	0.07	0.09
G9606_12613	1147	CHUK	10.31	6.61	7.92	13.63	7.76	6.93
G9606_4718	1149	CIDEA	3.46	1.45	0.25	14.8	96.79	22.28
G9606_25092	1152	CKB	16.14	9.68	23.67	138.87	61.1	109.43
G9606_8206	1153	CIRBP	100.11	85.28	133.54	151.27	103.79	135.56
G9606_24822	1154	CISH	6.46	7.28	5.35	15.18	26.51	26.23
G9606_24549	1155	TBCB	45.09	54.97	49.31	36.55	41.38	35.97
G9606_24540	1158	CKM	0	0.04	0	0.05	0.43	0.04
G9606_3840	1159	CKMT1B	11.72	5.82	0.05	24.73	40.75	44.44
G9606_14710	1160	CKMT2	10.78	12.76	12.82	16.43	14.88	17.19
G9606_5456	1161	ERCC8	4.2	4.04	3.81	2.12	4.28	3.66
G9606_12978	1163	CKS1B	21.72	14.46	31.93	33.07	41.01	29.9
G9606_31577	1164	CKS2	3.16	5.72	3.03	1.89	5.28	6.11
G9606_3200	1173	AP2M1	167.83	246.37	185.07	124.79	140.51	115.57
G9606_35062	1174	AP1S1	28.05	28.3	16.49	40.24	43.84	28.83
G9606_101	1175	AP2S1	105.26	120.08	93.97	89.01	115.06	107.02
G9606_9666	1176	AP3S1	35.53	50.31	52.72	22.69	30.04	22.98
G9606_12834	1178	CLC	1.25	0	0.44	0	0.31	0.14
G9606_3602	1180	CLCN1	0.02	0.03	0.18	0.23	0.2	0.11
G9606_4463	1181	CLCN2	4.79	5.74	8.95	5.95	4.94	10.87
G9606_22243	1182	CLCN3	19.48	13.62	12.69	25.77	22.85	24.31
G9606_30655	1183	CLCN4	1.77	1.6	3.24	2.26	1.77	1.7
G9606_15509	1184	CLCN5	10.42	5.94	11.33	17.91	6.58	11.6
G9606_7210	1185	CLCN6	7.67	8.89	13.33	10.63	10.51	11.72
G9606_31598	1186	CLCN7	90	63.03	81.58	135.39	87.98	144.09
G9606_25487	1187	CLCNKA	0.05	0.07	0.06	2.62	0.81	0.82
G9606_5343	1188	CLCNKB	0.06	0.24	0.24	0.3	0.17	0.28
G9606_9384	1191	CLU	57.89	52.07	193.59	109.01	146.66	131.97
G9606_26469	1192	CLIC1	173.76	151.46	165.47	195.32	192.86	181.23
G9606_8463	1193	CLIC2	6.47	4.82	15.11	4.53	10.09	3.96
G9606_2618	1195	CLK1	45.44	33.68	67.79	43.96	48.81	61.58
G9606_21686	1196	CLK2	23.02	16.41	24.57	23.97	20.32	28.34
G9606_4558	1198	CLK3	24.36	17.1	28.26	34.54	29	37.88
G9606_33690	1200	TPP1	54.04	54.18	62.54	34.18	50.47	50.77
G9606_11565	1201	CLN3	16.97	15.33	17.65	33.37	23.58	30.03
G9606_23118	1203	CLN5	4.37	4.37	5.08	4.3	4.38	3.77
G9606_3903	1207	CLNS1A	30.37	24.4	33.95	35.15	36.22	36.39
G9606_26396	1209	CLPTM1	64.41	49.76	52.6	100.06	90.04	102.57
G9606_3976	1211	CLTA	51.41	59.37	64.61	47.26	59.49	46.38
G9606_18110	1212	CLTB	177.13	98.7	67.85	305.43	234.12	353.9
G9606_32090	1213	CLTC	51.5	64.56	58.71	40	39.06	39.78
G9606_32879	1215	CMA1	10.4	11.02	9.67	2.92	9.94	5.3
G9606_14625	1230	CCR1	3.65	2.02	3.44	0.98	2.58	1.07
G9606_9558	1232	CCR3	1.36	0	0.02	0.94	0.15	0.29
G9606_19281	1233	CCR4	6.85	1.72	3.45	0.62	4.27	3.02
G9606_16773	1234	CCR5	5.18	1.79	1.8	0.67	1.65	0.9
G9606_10413	1235	CCR6	3.03	1.17	1.6	1.57	2.78	2.41
G9606_15350	1236	CCR7	8.99	2.07	1.77	2.12	3.76	3.08
G9606_33087	1237	CCR8	0.45	0.54	0.49	0	0.8	1.18
G9606_18232	1238	ACKR2	2.91	1.71	2.13	1.87	1.67	2.68
G9606_11687	1240	CMKLR1	7.25	3.32	11.13	3.46	6.54	3.54
G9606_19802	1241	LTB4R	44.9	23.29	4.5	58.89	26.22	68.16
G9606_2759	1244	ABCC2	0.83	0.35	0.46	1	0.55	0.62
G9606_19904	1258	CNGB1	0.75	0.39	0.57	0.59	0.53	0.87
G9606_3737	1259	CNGA1	0.66	0.06	0.93	2.86	0.79	1.75
G9606_19053	1261	CNGA3	0.05	0.26	0.04	0	0.04	0
G9606_16346	1262	CNGA4	0.07	0.31	0.1	0.1	0.47	0.31
G9606_34390	1263	PLK3	23.47	12.02	27.27	44.66	17.11	38.11
G9606_11359	1264	CNN1	10.1	11.28	6.19	49.57	55.63	24.17
G9606_8247	1265	CNN2	160.93	196.86	136.4	84.55	88.69	85.29
G9606_6019	1266	CNN3	137.5	173.54	186.38	56.96	76.54	56.76
G9606_4843	1267	CNP	39.16	42.73	42.09	30.81	37.13	39.39
G9606_6094	1268	CNR1	1.45	0.47	3.67	1.29	2.17	0.65
G9606_9246	1269	CNR2	1.92	0.4	1.4	1.55	0.72	1.36
G9606_23443	1270	CNTF	0.3	0	0.21	0	0	0
G9606_13550	1271	CNTFR	5.06	14.46	7.25	19.82	8.87	11.44
G9606_9238	1272	CNTN1	25.13	48.89	27.76	18.34	15.93	19.85
G9606_2299	1277	COL1A1	15906.99	54722.47	23782.96	343.81	1883.1	218.25
G9606_31085	1278	COL1A2	6807.67	24947.41	9818.38	192.52	910.67	137.26
G9606_7852	1280	COL2A1	0.34	0.55	1.83	0.11	0.43	0.29
G9606_26634	1281	COL3A1	7246.8	28775.88	12015.55	195.03	999.73	107.5
G9606_12020	1282	COL4A1	118.5	127.97	130.51	60.46	41.81	13.68
G9606_33117	1284	COL4A2	440.76	214.64	552.24	373.54	233.5	81.05
G9606_6347	1285	COL4A3	0.64	0.01	0.41	0.51	0.21	0.51
G9606_1687	1286	COL4A4	2.2	0.31	4.83	0.96	1.09	0.87
G9606_17397	1287	COL4A5	6.17	3.13	3.23	15.28	10.4	14.6
G9606_23528	1288	COL4A6	2.15	0.79	0.43	7.49	3.99	6.49
G9606_17799	1289	COL5A1	785.12	2852.02	772.12	39.61	115.75	30.16
G9606_24088	1290	COL5A2	357.45	1219.11	336.03	12.56	38.73	7.72
G9606_27368	1291	COL6A1	2065.71	6852.59	1874.78	286.95	651.51	258.16
G9606_10454	1292	COL6A2	1914.1	6111.17	2287.35	324.25	738.99	338.06
G9606_6968	1293	COL6A3	774.98	1963.57	859.44	66.71	170.55	41.9
G9606_2079	1294	COL7A1	66.57	81.41	20.48	84.76	56.37	89.89
G9606_7685	1295	COL8A1	48.58	133.72	30.02	11.09	5.14	7.35
G9606_6769	1296	COL8A2	18.79	69.77	28.09	6.98	13.75	9.7
G9606_9566	1297	COL9A1	0	0.03	0.61	0.51	0.72	0.16
G9606_13047	1298	COL9A2	4.43	9.82	2.94	12.8	8.18	11.89
G9606_16819	1299	COL9A3	3.82	4.42	11.97	9.6	6.49	9.06
G9606_5567	1300	COL10A1	8.48	41.85	6.11	0.49	1.54	0.57
G9606_26485	1301	COL11A1	32.64	195.49	15.58	0.77	6.26	1.86
G9606_16119	1302	COL11A2	0.63	0.99	1.81	1.04	0.43	1.61
G9606_4268	1303	COL12A1	373.38	1284.04	175.84	29.75	40.67	22.82
G9606_794	1305	COL13A1	5.02	5.63	2.59	1.8	5.41	2.09
G9606_15336	1306	COL15A1	92.83	52.36	203.55	56.62	82.27	31.49
G9606_909	1307	COL16A1	238.27	557.87	241.2	53.93	68.07	90
G9606_23825	1308	COL17A1	78.34	54.42	2.46	240.44	131.3	249.62
G9606_661	1310	COL19A1	0.06	0.06	0.2	0.23	0.42	0.18
G9606_18007	1311	COMP	194.69	1840.43	117.2	3.14	25.55	6.92
G9606_6949	1312	COMT	31.32	29.98	32.09	44.17	63.96	53.55
G9606_21988	1314	COPA	68.23	86.98	75.72	48.52	40.83	38.77
G9606_31171	1315	COPB1	40.84	50.13	44.03	22.54	26.12	22.67
G9606_2788	1316	KLF6	137.61	75.33	131.52	173.21	69.54	121.97
G9606_18939	1317	SLC31A1	21.96	20.21	12.89	24.15	31.64	25.26
G9606_10299	1318	SLC31A2	17.28	9.56	4.47	35.86	35.73	28.73
G9606_14813	1325	CORT	0	0.08	0.53	0.42	0.48	0.23
G9606_338	1326	MAP3K8	14.31	3.36	12.29	18.71	9.38	11.69
G9606_5019	1327	COX4I1	142.15	122.42	151.35	225.43	272.27	238.19
G9606_29689	1329	COX5B	86.51	67.18	78.28	160.97	161	152.17
G9606_13940	1337	COX6A1	310.49	262.06	215.85	447.98	512.89	488.93
G9606_34315	1339	COX6A2	0	0	0	0	0	0.78
G9606_32843	1340	COX6B1	202.35	190.14	200.24	295.47	267.17	314.71
G9606_27531	1345	COX6C	27.61	22.1	28.07	31.41	32.63	27.45
G9606_29730	1346	COX7A1	35.6	55.06	81.66	67.84	28.43	34.73
G9606_27644	1347	COX7A2	102.78	81.19	69.4	115.14	125.83	94.1
G9606_5673	1349	COX7B	11.24	10.44	9.09	11.03	13.11	11.89
G9606_23082	1350	COX7C	72.8	62.73	74.4	96.06	110.2	84.16
G9606_25596	1351	COX8A	196.47	160.32	148.96	252.63	364.22	276.23
G9606_23431	1352	COX10	6.76	6.36	6.91	10.24	9.11	9.7
G9606_15062	1353	COX11	14.54	15.09	19.77	20.32	28.27	28.7
G9606_20412	1355	COX15	10.25	10.76	13.84	17.75	12.06	13.53
G9606_5082	1356	CP	1.62	0.64	2.83	2	5.13	2.29
G9606_29108	1357	CPA1	0	0.04	0	0.37	0.07	0.05
G9606_26721	1358	CPA2	0.05	0	0	0.06	0.04	0
G9606_26830	1359	CPA3	42	63.12	52.12	5	39.33	9.3
G9606_33915	1360	CPB1	0.37	0.26	1.06	0.05	0.11	0
G9606_19347	1361	CPB2	0.28	0.23	0.29	0.75	8.78	1.43
G9606_33625	1362	CPD	13.47	10.81	14.09	14	19.02	10.39
G9606_35642	1363	CPE	28.68	27.38	152.37	28.21	41.08	27.58
G9606_13145	1364	CLDN4	24.47	8.11	0.52	156.53	69.8	155.83
G9606_9760	1365	CLDN3	0.16	0	0	30.48	12.77	24.33
G9606_26256	1366	CLDN7	1.36	0.98	1.77	11.98	9.87	11.26
G9606_3098	1368	CPM	10.81	2.34	3	32.78	17.83	17.4
G9606_31980	1369	CPN1	0	0	0	0	0.03	0
G9606_206	1370	CPN2	0.42	0.95	0.59	0	0.03	0
G9606_8882	1371	CPOX	8.5	5.75	9.14	7.45	11.24	14.37
G9606_20593	1373	CPS1	2.6	0.77	1.44	1.99	1.75	1.57
G9606_23058	1374	CPT1A	12.03	11.74	22.28	22.19	18.59	13.66
G9606_28154	1375	CPT1B	5.21	0.44	2.4	6.21	2.59	6.36
G9606_10327	1376	CPT2	11.72	11.13	9.78	13.81	19.68	14.59
G9606_16235	1378	CR1	1.38	0.08	1.75	0.86	0.49	0.39
G9606_18786	1379	CR1L	0.03	0	0.04	0.4	0.18	0
G9606_8104	1380	CR2	0.07	0	0	0.03	0.06	0
G9606_33886	1381	CRABP1	1.86	1.01	3.24	2.87	11.91	4.33
G9606_15829	1382	CRABP2	449.17	382.32	311.89	160.3	139.02	246.99
G9606_18340	1384	CRAT	29.37	33.04	38.07	22.91	394.03	102.92
G9606_2289	1385	CREB1	22.41	18.62	24.05	24.04	17.83	21.55
G9606_4258	1386	ATF2	24.86	22.73	36.23	19.82	22.2	16.55
G9606_4812	1387	CREBBP	52.95	39.12	71.55	74.27	52.26	76.71
G9606_2038	1388	ATF6B	48.42	41.88	49.63	79.4	65.03	81.58
G9606_19189	1389	CREBL2	13.19	10.3	17.98	15.28	20.4	15.83
G9606_3332	1390	CREM	9.56	9.97	9.89	8.98	9.74	9.89
G9606_31574	1393	CRHBP	0.39	0.04	3.01	0.94	4.61	1.53
G9606_17452	1394	CRHR1	0.32	0	0.85	0.93	0.63	0.87
G9606_7729	1395	CRHR2	0.78	0.82	2.58	0.67	0.29	0.37
G9606_35869	1396	CRIP1	104.26	47.04	157.38	126.35	91.39	195.83
G9606_5645	1397	CRIP2	123.33	79.5	180.15	198.2	151.07	159.88
G9606_26626	1398	CRK	24.26	28.41	31.26	27.84	24.94	25.79
G9606_33284	1399	CRKL	24.91	21.48	23.34	33.16	30.17	38.64
G9606_19564	1400	CRMP1	1.3	0.77	6.41	1.72	1.25	1.28
G9606_26210	1401	CRP	0.1	0.11	0.22	0	0	0
G9606_10557	1404	HAPLN1	0.05	0.43	3.28	0.03	0.82	0.15
G9606_26882	1406	CRX	1.2	0.54	1.32	1.46	0.64	1.48
G9606_10387	1407	CRY1	28.73	15.64	32.29	38.64	15.54	38.65
G9606_11692	1408	CRY2	21.67	24.39	23.74	58.78	26.23	27.55
G9606_18145	1410	CRYAB	30.54	30.11	52.9	310.73	84.33	92.86
G9606_3464	1411	CRYBA1	0	0	0	0.11	0	0.31
G9606_26571	1414	CRYBB1	0.53	0.11	0.9	0.15	0.28	0.5
G9606_17571	1415	CRYBB2	0.24	0	0.55	1.2	0.32	1.25
G9606_25821	1416	CRYBB2P1	17.82	12.33	21.57	19.07	13.99	21.42
G9606_16122	1417	CRYBB3	1.37	0.29	1.56	3.64	1.17	2.57
G9606_29650	1427	CRYGS	4.99	3.11	2.78	1.38	1.2	2.27
G9606_13965	1428	CRYM	0.82	2.91	3.73	0.54	1.86	1.78
G9606_12130	1429	CRYZ	9.97	7.22	7.16	11.09	10.57	9.43
G9606_23164	1431	CS	53.97	42.05	39.88	95.99	115.31	87.36
G9606_2902	1432	MAPK14	33.07	28.4	33.18	44.64	30.57	42.74
G9606_12314	1434	CSE1L	16.37	19.53	18.66	16.5	18.31	17.54
G9606_23922	1435	CSF1	17.98	12.05	37.42	17.23	29.15	18.58
G9606_22742	1436	CSF1R	31.73	23.16	40.97	24.1	52.42	34.94
G9606_28087	1437	CSF2	0	0.18	0	0	0.22	1.04
G9606_1971	1438	CSF2RA	6.27	4.62	5.09	4.92	5.85	6.47
G9606_2655	1439	CSF2RB	30.88	15.52	24.88	8.59	21.85	15.92
G9606_2257	1440	CSF3	0.22	0	0.04	0	0	0.11
G9606_9582	1441	CSF3R	5.36	3.05	9.9	14.96	3.04	4.79
G9606_17309	1445	CSK	44.2	31.41	32.89	45.79	39.25	55.39
G9606_11527	1452	CSNK1A1	127.89	76.36	74.86	135.56	87.17	130.89
G9606_5991	1453	CSNK1D	82.77	58.3	92.7	109.56	63.28	113
G9606_27602	1454	CSNK1E	77.38	57.17	92.53	97.01	67.14	111.51
G9606_19127	1455	CSNK1G2	47.5	35.6	43.96	56.89	40.25	62.2
G9606_1563	1456	CSNK1G3	15.61	19.49	28.67	16.47	15.67	12.42
G9606_15194	1457	CSNK2A1	15.09	14.29	16.48	19.28	18.57	18.72
G9606_18829	1459	CSNK2A2	36.91	22.46	21.83	61.99	35.91	54.19
G9606_33641	1460	CSNK2B	119.4	82.38	110.59	205.8	131.7	175.85
G9606_14931	1462	VCAN	177.19	316.56	216.51	11.45	38.22	9.55
G9606_22921	1463	NCAN	0	0.03	0	0.01	0.01	0.01
G9606_24157	1464	CSPG4	15.69	16.47	20.29	22.8	22.81	22.91
G9606_16176	1465	CSRP1	67.65	66.02	106.68	152.39	173.48	95.97
G9606_14467	1466	CSRP2	65.02	104.99	46.74	11.09	35.6	13.92
G9606_12289	1468	SLC25A10	8.46	5.92	3.49	20.65	11.37	19.6
G9606_34271	1469	CST1	2.41	0.1	0.78	0	1.31	0.22
G9606_34583	1470	CST2	0.11	0.03	2.62	0	0	0.37
G9606_11892	1471	CST3	740.69	743.89	2101.24	645.55	1202.17	779.76
G9606_15329	1474	CST6	373.76	51.46	0	926.46	1467.61	1420.19
G9606_16222	1475	CSTA	140.46	42.02	2.51	136.23	78.72	120.64
G9606_8486	1476	CSTB	73.49	38.74	28.44	72.65	163.92	87.41
G9606_20452	1477	CSTF1	11.19	10.88	11.46	12.86	12.67	12.87
G9606_6691	1478	CSTF2	6.86	5.33	5.22	7.1	5.47	7.12
G9606_30205	1479	CSTF3	26.87	17.07	23.61	21	16.81	20.03
G9606_13688	1482	NKX2-5	0	0	0.04	0	0.06	0.07
G9606_34310	1486	CTBS	10.17	9.68	5.85	9.99	10.36	6.3
G9606_5364	1487	CTBP1	87.45	87.57	106.22	96.54	80.49	103.03
G9606_404	1488	CTBP2	23.08	28.77	24.07	25.48	24.13	23.4
G9606_16221	1489	CTF1	3.75	7.71	4.48	5.42	4.06	4.83
G9606_24538	1490	CCN2	275.86	162.18	361.05	52.29	38.48	53.94
G9606_6516	1491	CTH	1.29	2.32	1.74	1.06	3.22	1.08
G9606_735	1493	CTLA4	2.31	0.44	0.23	0.34	0.91	0.56
G9606_3156	1495	CTNNA1	76.16	94.2	98.96	98.91	84.84	88.01
G9606_9118	1496	CTNNA2	1.2	0.5	0.94	1.16	0.47	1.1
G9606_8134	1497	CTNS	15.1	11.29	19.86	20.21	13.09	18.69
G9606_4532	1499	CTNNB1	106.43	168.91	113.14	98.5	128.99	97.94
G9606_2276	1500	CTNND1	72.08	55.85	59.58	118.05	70.29	99.43
G9606_12160	1501	CTNND2	0.17	0.05	0.31	1.48	2.63	5.52
G9606_3941	1503	CTPS1	14.2	11.65	10.71	19.92	5.22	17.72
G9606_29851	1506	CTRL	1.28	0.69	1.2	0.52	0.66	1.05
G9606_582	1508	CTSB	182.02	213.51	129.61	85.54	149.98	125.83
G9606_23471	1509	CTSD	315.7	240.52	181.31	470.41	440.12	465.69
G9606_18879	1511	CTSG	39.89	31.36	43.84	7.72	41.54	15.02
G9606_9952	1512	CTSH	71.15	39.95	83.13	71.52	101.93	80.91
G9606_34435	1513	CTSK	231.72	568	487.56	41.86	130.75	34.63
G9606_10357	1514	CTSL	21.49	27.09	36.39	10.97	24.15	13
G9606_31416	1515	CTSV	4.63	1.01	0.01	10.84	15.67	9.92
G9606_22390	1517	CTSLP2	0	0.06	0	0	0	0
G9606_13761	1518	CTSLP8	0	0	0.17	0	0	0
G9606_31827	1519	CTSO	15.29	24.27	36.05	7.62	11.25	5.6
G9606_29039	1520	CTSS	19.65	8.52	14.32	5.34	12.2	7.48
G9606_6206	1521	CTSW	1.5	1.54	2.67	0.41	5.67	2.91
G9606_19216	1522	CTSZ	92.97	103.26	103.82	42.04	73.63	52.79
G9606_3049	1523	CUX1	49.46	58.98	33.57	53.89	38.52	50.9
G9606_13926	1524	CX3CR1	1.74	3.97	3.98	1.6	9.22	2.93
G9606_9406	1525	CXADR	32.81	18	0.69	59.12	38.95	59.32
G9606_2293	1527	TEX28	0.55	0.04	0	0.88	0.28	0.22
G9606_523	1528	CYB5A	22.63	15.91	19.93	35.21	116.08	51.09
G9606_4043	1534	CYB561	35.93	61.2	37.05	48.92	40.53	48.15
G9606_29505	1535	CYBA	300	203.33	229.44	88.83	167.23	123.76
G9606_20738	1536	CYBB	24.47	15.19	28.69	16.15	18.96	17.49
G9606_21031	1537	CYC1	46.28	41.21	33.35	79.56	97.67	90.72
G9606_9979	1540	CYLD	19.28	12.6	14.8	13.88	13.71	19.12
G9606_13434	1543	CYP1A1	0.21	0.11	0.13	0.21	5.14	0.18
G9606_32888	1544	CYP1A2	0.26	0.09	0.08	0.99	0.28	0.29
G9606_21040	1545	CYP1B1	11.43	9.61	15.65	6.21	16.01	7.95
G9606_24880	1548	CYP2A6	0.04	0.14	0	0.24	0	0.08
G9606_12729	1549	CYP2A7	0	0	0.03	0.1	0.06	0
G9606_26437	1551	CYP3A7	0.03	0	0	0.69	0.47	0.19
G9606_34890	1553	CYP2A13	0	0	0	0.08	0.03	0
G9606_25116	1555	CYP2B6	2.77	1.34	1.94	2.12	1.17	1.7
G9606_26058	1556	CYP2B7P	0.49	0.1	0.48	0.14	0.41	0.26
G9606_20704	1557	CYP2C19	0.84	0.33	0.02	1.4	0.6	1.07
G9606_25032	1558	CYP2C8	0.46	0	0.15	0.08	0.21	0.11
G9606_29933	1559	CYP2C9	0.79	0.54	0.05	1.71	0.83	0.64
G9606_30401	1562	CYP2C18	6.08	1.95	0	9.63	4.19	7.11
G9606_2590	1564	CYP2D7	1.87	0.25	1.86	4.41	1.59	5.61
G9606_27923	1565	CYP2D6	2.09	1.36	6.93	4.03	4.65	5.35
G9606_10222	1571	CYP2E1	2.03	2.37	1.89	8.15	5.34	14.06
G9606_35	1572	CYP2F1	0.48	0	0.18	0.28	0.15	0.12
G9606_676	1573	CYP2J2	3.11	1.64	0.04	19.04	3.75	9.75
G9606_858	1576	CYP3A4	0.35	0.39	0	0.6	1.53	0.53
G9606_3576	1577	CYP3A5	15.72	5.63	0.82	36.45	14.03	34.09
G9606_825	1579	CYP4A11	7.48	0.35	1.08	0.65	0.19	0.28
G9606_6566	1580	CYP4B1	4.59	1.91	0.08	29.62	8.27	16.85
G9606_30222	1581	CYP7A1	0	0	0.16	0.07	0.12	0.09
G9606_34853	1582	CYP8B1	0.12	0.18	0.25	0.16	0.12	0.36
G9606_30248	1583	CYP11A1	0.7	1.18	0.46	0.45	0.44	0.3
G9606_20890	1584	CYP11B1	0	0.08	0	0	0	0
G9606_32779	1586	CYP17A1	0	0	0.17	0.65	0	0.04
G9606_11851	1588	CYP19A1	1.69	0.51	1.81	1.45	1.4	2.18
G9606_23709	1589	CYP21A2	0.93	0.35	0	0.27	0.45	0.36
G9606_25010	1590	CYP21A1P	0.66	0.57	0.32	0.2	0.43	0.16
G9606_13644	1591	CYP24A1	1.11	15.13	0.14	0.47	0.1	0.43
G9606_29167	1592	CYP26A1	0.03	0.08	0	0.13	0.04	0.15
G9606_5253	1593	CYP27A1	12.92	12.35	20.64	17.14	39.28	23.14
G9606_14590	1594	CYP27B1	3.21	1.48	2.73	4.85	0.98	1.37
G9606_35549	1595	CYP51A1	16.04	14.86	8.62	25.58	36	18.8
G9606_12142	1600	DAB1	3.98	1.3	2.75	1.4	2.82	2.38
G9606_28763	1601	DAB2	69.86	89.42	172.25	20.77	41.87	19.07
G9606_20040	1602	DACH1	15.62	3.44	29.81	2.7	21.53	19.4
G9606_20238	1603	DAD1	130.96	170.2	172.96	97.01	148.83	96.54
G9606_2418	1604	CD55	78.23	81.8	93.99	161.48	45.13	94.61
G9606_9131	1605	DAG1	32.05	34.5	41.96	58.24	47.75	54.91
G9606_2333	1606	DGKA	29.76	13.87	15.13	46.7	26.9	57.08
G9606_3304	1607	DGKB	0.71	0.65	2.33	0.25	0.52	0.43
G9606_12383	1608	DGKG	3.46	1.7	1.95	3.51	2.45	1.88
G9606_23791	1609	DGKQ	10.67	9.68	9.07	17.36	9.28	14.63
G9606_28398	1611	DAP	123.7	125.56	153.27	96.68	77.27	97.15
G9606_1645	1612	DAPK1	9.61	4.67	14.19	11.92	13.12	13.49
G9606_35380	1613	DAPK3	31.63	43.7	30.43	27.13	19.25	25.16
G9606_1382	1615	DARS1	28.34	18.86	19.75	21.45	20.15	23.4
G9606_13878	1616	DAXX	20.9	18.11	24	20.39	21.88	24.84
G9606_5404	1617	DAZ1	0	0	0	0	0	0.08
G9606_20639	1618	DAZL	0.55	0.08	0	0	0.06	0
G9606_24883	1620	BRINP1	0.27	0	0.1	0.17	0.15	0.1
G9606_16329	1621	DBH	1.66	0.42	1.32	0.5	1.09	1.03
G9606_2329	1622	DBI	168.69	112.39	60.04	310.42	299.12	300.13
G9606_13896	1627	DBN1	60.33	108.82	137.09	53.92	41.72	48.27
G9606_15320	1628	DBP	10.83	18.98	14.2	28.55	31.06	25.59
G9606_7016	1629	DBT	4.2	4.66	4.9	7.18	9.88	6.57
G9606_10041	1630	DCC	1.69	0.56	0.89	1.33	0.7	1.63
G9606_21085	1632	ECI1	13.79	10.78	16.98	30.27	46.48	33.29
G9606_21986	1633	DCK	7.78	6.76	6.33	4.94	6.62	6.53
G9606_19515	1634	DCN	315.88	737.41	1191.8	165.27	307.44	148.69
G9606_8371	1635	DCTD	25.72	38.19	33.3	19.14	22.15	19.66
G9606_20678	1636	ACE	19.58	34.35	42.01	9.38	21.15	10.26
G9606_8261	1638	DCT	9.43	11.29	0.45	15.14	30.12	32.34
G9606_13731	1639	DCTN1	100.68	101.51	155.33	149.16	131.03	164.92
G9606_13025	1641	DCX	0.04	0.01	5.95	0.16	0.22	0.21
G9606_14778	1642	DDB1	52.92	65.4	57.48	63.82	63.09	66.24
G9606_18994	1643	DDB2	23.49	18.28	26.56	32.66	26.77	44.76
G9606_4182	1644	DDC	0.3	0.12	0.55	0.9	0.87	1.07
G9606_17797	1645	AKR1C1	2.26	2.7	9.88	19.89	13.41	12.2
G9606_21387	1646	AKR1C2	6.33	2.52	9.76	22.72	13.42	9.3
G9606_35038	1647	GADD45A	17.27	17.05	67.18	29.77	10.63	13.66
G9606_8858	1649	DDIT3	5.01	11.62	16.79	9.1	11.66	12.99
G9606_34980	1650	DDOST	69.15	99.26	76.91	59.08	81.04	58.13
G9606_21169	1652	DDT	68.1	56.41	70.78	117.7	132.92	131.24
G9606_29009	1653	DDX1	20.79	31.36	27.32	23.31	25.37	21.01
G9606_551	1654	DDX3X	70.61	67.97	67.46	82.65	62.58	69.74
G9606_25913	1655	DDX5	267.47	200.47	365.85	323.05	192.61	350.62
G9606_15878	1656	DDX6	59.47	57.59	61.87	50.54	47.88	48.21
G9606_7450	1657	DMXL1	19.87	14.67	22.97	32.61	22.1	33.42
G9606_6760	1659	DHX8	14.95	13.04	14.99	18.04	14.04	15.67
G9606_16832	1660	DHX9	32.42	29.17	32.79	22.8	27.21	22.87
G9606_31173	1662	DDX10	7.4	7.82	11.46	9.68	7.62	8.86
G9606_3869	1663	DDX11	10.89	3.88	5.9	14.01	6.47	9.65
G9606_425	1665	DHX15	37.2	29.58	35.17	43.84	38.25	43.71
G9606_4342	1666	DECR1	15.18	15.9	17.22	19.26	24.17	15.23
G9606_11766	1667	DEFA1	0.31	0	0.11	0.23	0	0
G9606_16880	1668	DEFA3	0	0	0	0	0	0.43
G9606_35327	1670	DEFA5	0	0	0	0	0.18	0
G9606_22904	1672	DEFB1	76.56	28.18	0.03	109.53	70.21	77.39
G9606_20873	1673	DEFB4A	18.31	0.45	0	0	0	0
G9606_14574	1674	DES	1.59	2.83	0.23	13	107.77	6.24
G9606_23529	1675	CFD	46.7	40.89	975.9	782.52	524.68	490.1
G9606_10348	1676	DFFA	15.64	11.14	20.53	29.99	14.55	27.81
G9606_7947	1677	DFFB	3.4	3.22	5.47	2.61	3.55	2.75
G9606_12295	1678	TIMM8A	2.37	2.46	2.54	4.61	4.14	4.39
G9606_11284	1687	GSDME	5.36	4.96	7.69	0.87	1.6	1.47
G9606_13402	1690	COCH	2.28	0.65	0.84	5.6	20.79	8.3
G9606_12597	1716	DGUOK	16.38	18.35	21.66	21.32	21.87	21.17
G9606_28649	1717	DHCR7	14.5	7.92	2.97	47.18	133.63	71.47
G9606_34332	1718	DHCR24	79.35	39.28	7.71	279.23	395.26	308.44
G9606_23302	1719	DHFR	4.81	6.72	5.37	6.24	6.35	10.09
G9606_7062	1723	DHODH	2.01	1.27	2.13	2.56	2.94	2.71
G9606_12101	1725	DHPS	21.78	16.33	23.3	36.81	33.83	48.85
G9606_14259	1727	CYB5R3	143.04	155.42	202.74	218.14	164.54	191.83
G9606_13793	1728	NQO1	3.56	1.97	6.55	7.27	8.32	3.38
G9606_8185	1729	DIAPH1	31.73	21.91	32.04	30.05	31.74	37.6
G9606_21477	1730	DIAPH2	11.4	10.28	22	12.24	15.26	12.58
G9606_28633	1731	SEPTIN1	17.38	3.58	5.67	7.6	9.12	14.01
G9606_5542	1733	DIO1	0	0	0	0	0.03	0.05
G9606_782	1734	DIO2	37.03	33.56	26.18	25.9	13.32	11.09
G9606_29967	1735	DIO3	0.92	1.19	0.44	0.45	4.26	0.69
G9606_22276	1736	DKC1	11.28	8.14	9.52	11.57	10.19	13.32
G9606_20529	1737	DLAT	24.47	27.98	25.75	50.09	30	59.33
G9606_15150	1738	DLD	11.51	10.11	10.93	13.31	18.71	12.87
G9606_1802	1739	DLG1	42.29	47.34	37.29	44.23	28.56	43.38
G9606_440	1740	DLG2	10.29	8.15	13.07	23.62	11.14	23.74
G9606_11202	1741	DLG3	5.08	2.93	3.24	13.85	7.68	10.19
G9606_1670	1742	DLG4	13.38	16.32	31.18	4.87	7.97	6.85
G9606_9842	1743	DLST	36.58	37.5	40.94	46.57	38.34	46.02
G9606_24649	1744	DLSTP1	0.14	0.06	0.1	0.09	0.09	0.21
G9606_4366	1745	DLX1	0.09	0.22	0.34	0.22	0.52	0.36
G9606_23253	1746	DLX2	0.25	0.05	0	0.55	0.87	0.68
G9606_25585	1747	DLX3	11.46	3.94	0.37	55.38	18.88	50.29
G9606_11804	1748	DLX4	0.16	0.21	0.23	2.1	2.11	5.35
G9606_25223	1749	DLX5	11.59	5.47	4.06	40.83	9.63	53.18
G9606_31266	1750	DLX6	0.38	0.08	0.74	0.91	0.34	2.6
G9606_427	1755	DMBT1	0.22	0.45	0.03	0.08	0.53	0.38
G9606_2185	1756	DMD	6	5.51	16.72	25.73	17.67	23.15
G9606_8201	1757	SARDH	3.22	0.46	5.33	0.69	1.96	0.99
G9606_21236	1758	DMP1	0	0	0.05	0	0	0
G9606_4000	1759	DNM1	72.8	109.69	132.11	25.94	32.86	31.49
G9606_8290	1760	DMPK	47.78	32.17	83.87	52.19	38.46	47.49
G9606_1693	1761	DMRT1	0	0	0	0	0.03	0
G9606_26062	1762	DMWD	48.96	37.33	66.87	44.68	32.41	52.63
G9606_11835	1763	DNA2	1.14	0.86	1.26	1.39	1.06	1.25
G9606_6825	1767	DNAH5	0.2	0.1	0.47	1.26	0.12	1.05
G9606_5000	1768	DNAH6	0.58	0.15	0.81	3.3	0.38	0.63
G9606_8280	1769	DNAH8	0.17	0	0.01	0	0.14	0.1
G9606_10129	1770	DNAH9	0.1	0.14	0.14	0.51	0.06	0.79
G9606_2274	1773	DNASE1	15.58	12.53	22.89	22.74	16.45	30.32
G9606_12244	1774	DNASE1L1	11.57	11.86	12.38	10.54	12.41	11.06
G9606_6164	1775	DNASE1L2	13.53	5.11	0.37	35.48	111.12	37.85
G9606_14981	1776	DNASE1L3	6.48	4.04	32.3	3.67	6.83	5.17
G9606_18855	1777	DNASE2	12.88	17.02	17.23	19.63	22.04	18.03
G9606_32239	1778	DYNC1H1	45.09	53.45	56.97	59.99	43.66	59.4
G9606_2599	1780	DYNC1I1	1.27	0.66	0.75	2.01	1.8	1.95
G9606_11265	1781	DYNC1I2	19.7	23.17	26.06	21.3	19.52	15.88
G9606_5345	1783	DYNC1LI2	46.68	53.28	70.9	55.41	40.57	51.51
G9606_2057	1785	DNM2	82.52	49.16	65.33	122.16	77.4	141.58
G9606_17910	1786	DNMT1	27.11	17.68	24.92	21.36	17.32	27.53
G9606_1420	1787	TRDMT1	12.12	4.29	8.68	3.84	3.16	6.19
G9606_10778	1788	DNMT3A	23.76	19.67	36.27	18.09	20.07	27.03
G9606_1198	1789	DNMT3B	4.64	3.75	3.32	4.04	2.2	4.44
G9606_4846	1793	DOCK1	41.26	40.56	55.08	57.63	47.19	54.28
G9606_2577	1794	DOCK2	15.67	5.87	9.44	4.21	8.79	5.91
G9606_6561	1795	DOCK3	2.65	1.32	0.9	5.06	1.93	5.33
G9606_10915	1796	DOK1	10.84	8.81	11.38	5.33	8.73	6.2
G9606_16139	1797	DXO	3.62	5.97	6.8	4.15	4.91	3.99
G9606_9350	1798	DPAGT1	19.44	16.49	18.39	11.82	17.92	20.54
G9606_16971	1800	DPEP1	1.75	0.5	0.34	0.34	1.88	0.52
G9606_1610	1801	DPH1	19.58	14.25	21.31	34.93	25.54	35.87
G9606_15860	1802	DPH2	10.22	8.5	8.95	11.16	9.66	11.38
G9606_15996	1803	DPP4	14.32	16.89	28.35	2.83	4.79	4.36
G9606_11931	1804	DPP6	14.78	6.21	2.01	10.89	11.62	20.46
G9606_31267	1805	DPT	77.69	211.22	170.7	57.61	38.84	49.64
G9606_7358	1806	DPYD	15.18	11.18	24.96	5.59	20.21	13.54
G9606_11611	1807	DPYS	0.06	0.09	0.14	0.07	0.23	0.02
G9606_4179	1808	DPYSL2	69.04	79.76	122.55	43.71	83.64	44.02
G9606_7782	1809	DPYSL3	63.96	105.61	101.27	16.63	45.1	17.77
G9606_26667	1810	DR1	16.92	14.69	15.14	17.24	14.27	17.62
G9606_24905	1811	SLC26A3	0	0	0	0.05	2.01	0.4
G9606_5157	1812	DRD1	0.07	0.01	0.08	0.08	0.13	0.42
G9606_22450	1813	DRD2	0.33	1.19	0.49	0.29	1.16	1.17
G9606_35344	1815	DRD4	9.64	36.41	3.19	7.07	2.7	7.58
G9606_30749	1816	DRD5	0.03	0.02	0.25	0	0.13	0
G9606_16185	1818	DRD5P2	0	0.03	0.01	0	0	0
G9606_4901	1819	DRG2	17.77	15.42	18.65	20.94	20.27	23.54
G9606_14739	1820	ARID3A	21.76	13.8	12.15	11.89	8.12	15.81
G9606_15255	1821	DRP2	0.14	0.48	0.88	0.18	0.87	0.49
G9606_21726	1822	ATN1	94.98	84.36	174.7	163.15	116.35	178.89
G9606_16799	1823	DSC1	140.74	86.07	0.01	400.74	109.25	264.3
G9606_25188	1824	DSC2	15.73	10.69	1.36	15.47	19.68	16.34
G9606_8361	1825	DSC3	136.35	94.5	0.33	301.61	161.67	322.65
G9606_14342	1826	DSCAM	0.02	0.06	0.02	0.02	0.07	0.09
G9606_8780	1827	RCAN1	46.69	29.1	32.09	20.99	12.62	23.08
G9606_27069	1828	DSG1	213.09	138.99	0.04	558.78	226.45	437.23
G9606_25707	1829	DSG2	5.18	30.42	1.62	16.89	17.44	11.66
G9606_6720	1830	DSG3	29.11	20.71	0.43	29.83	25.41	26.77
G9606_4134	1831	TSC22D3	134.29	54.34	47.73	166.17	121.41	42.48
G9606_7425	1832	DSP	360.34	183.01	4.34	1095.9	360.17	859.86
G9606_15625	1833	EPYC	0.99	5.63	0.26	0	0.13	0
G9606_14941	1834	DSPP	0.27	0.64	0.28	0.18	0.05	0.12
G9606_15686	1836	SLC26A2	6.94	10.02	10.03	20.58	23.73	13.11
G9606_2197	1837	DTNA	2.72	2.51	2.08	3.91	6.21	4.03
G9606_4703	1838	DTNB	15.6	6.61	13.21	25.94	17.59	28.51
G9606_11826	1839	HBEGF	22.86	7.01	23.22	79.58	12.51	39.32
G9606_28827	1840	DTX1	3.13	2.5	6.4	13.75	3.67	4.67
G9606_16118	1841	DTYMK	15.47	14.45	16.89	14.67	17.35	21.25
G9606_13368	1842	ECM2	23.51	37.6	40.73	12.52	15.2	5.68
G9606_34460	1843	DUSP1	195.26	146.77	348.12	692.67	188.57	571.98
G9606_27690	1844	DUSP2	11.1	3.55	3.01	49.61	9.59	51.32
G9606_19690	1845	DUSP3	25.8	21.98	30.59	26.77	26.93	26.77
G9606_8609	1846	DUSP4	3.04	3.72	3.01	12.18	20.28	11.17
G9606_22947	1847	DUSP5	14.26	5.43	12.13	27.31	17.68	23.95
G9606_18903	1848	DUSP6	21.35	13.53	36.44	34.94	33.82	24.57
G9606_30975	1849	DUSP7	54.46	34.79	29.53	99.62	43.21	109.01
G9606_7672	1850	DUSP8	7.49	4.42	6.72	8.48	6.61	7.73
G9606_20050	1852	DUSP9	0.05	0.05	0.06	0.09	0.18	0.03
G9606_16869	1854	DUT	24.17	23.79	29.16	31.76	31.26	39.99
G9606_27341	1855	DVL1	31.52	25.35	33.76	62.31	38.43	71.22
G9606_20089	1856	DVL2	15.21	18.92	20.97	20.88	19.04	26.82
G9606_11261	1857	DVL3	45.17	49.55	53.97	48.92	30.97	50.31
G9606_10609	1859	DYRK1A	29.48	26.19	37.72	43.04	27.44	42.75
G9606_19458	1861	TOR1A	16.46	24.19	15.07	17.79	17.34	16.98
G9606_12077	1869	E2F1	3.61	2.37	1.76	8.94	4.38	9.85
G9606_15016	1870	E2F2	2.18	1.52	0.28	8.78	3.67	10.27
G9606_8767	1871	E2F3	8.61	7.69	7.9	4	5.14	5.66
G9606_34160	1874	E2F4	40.62	29.67	44.65	46.99	34.62	53.2
G9606_18810	1875	E2F5	1.74	1.11	2.73	2.28	1.87	2.39
G9606_7379	1876	E2F6	4.47	4.33	4.19	4.73	4.02	4.5
G9606_1260	1877	E4F1	16.72	15.04	17.81	29.59	20.38	35.52
G9606_438	1879	EBF1	57.5	36.45	226.56	61.73	46	30.41
G9606_24273	1880	GPR183	9.8	3.37	5.16	2.67	4.56	2.61
G9606_5887	1889	ECE1	58.25	40.77	74.53	57.11	58.1	40.3
G9606_5546	1890	TYMP	145.88	135.87	72.17	44.15	116.75	130.91
G9606_23343	1891	ECH1	41.75	42.97	57.19	90.45	182.5	79.31
G9606_22543	1892	ECHS1	22.21	23.26	21.9	45.42	48.96	28.88
G9606_3482	1893	ECM1	90.22	203.33	128.32	53.12	49.57	54.01
G9606_8703	1894	ECT2	4.32	4.3	3.87	4.85	3.78	4.51
G9606_3228	1896	EDA	1.77	1.54	4.3	5.84	7.36	7.78
G9606_8110	1901	S1PR1	49.57	26.68	67.8	29.56	31.94	10.58
G9606_3611	1902	LPAR1	20.73	47.76	49.97	10.35	25.09	9.25
G9606_35935	1903	S1PR3	6.1	6.36	13.27	3.07	4.32	4.74
G9606_23958	1906	EDN1	13.54	3.93	17.61	9.67	14.74	5.96
G9606_9211	1907	EDN2	1.58	0.35	0	0.36	3.38	0.8
G9606_4624	1908	EDN3	0.07	0.23	3.13	0.51	1.05	1.64
G9606_14723	1909	EDNRA	15.5	38.57	22.31	6.41	19.31	9.05
G9606_7760	1910	EDNRB	4.61	4.12	11.79	6.56	14.59	9.35
G9606_9181	1911	PHC1	13.1	13.25	26.26	10.22	13.03	10.85
G9606_15984	1912	PHC2	95.29	69.48	98.26	81.43	68.69	63.69
G9606_22897	1915	EEF1A1	2173.11	2118.6	3289.85	2979.12	3524.74	2940.66
G9606_32672	1917	EEF1A2	2.1	0.5	0.23	12.87	3.19	7.91
G9606_19011	1933	EEF1B2	284.06	226.97	241.23	326.74	404.03	300.55
G9606_6021	1936	EEF1D	299.37	272.55	335.91	354.96	396.06	377.93
G9606_17318	1937	EEF1G	726.95	645.11	690.77	1051.15	1232.32	999.36
G9606_31903	1938	EEF2	1020.83	1092.43	1338.47	1308.64	1734.47	1381.83
G9606_2704	1939	EIF2D	16.56	19.86	31.12	29.61	36.05	31.73
G9606_14726	1942	EFNA1	20.51	16.24	23.49	35.22	48.35	61.25
G9606_26903	1943	EFNA2	0.1	0.31	0	0	0.22	0.08
G9606_33157	1944	EFNA3	13.22	9.06	2.42	64.12	41.39	63.6
G9606_12010	1945	EFNA4	12.02	12.87	8.66	36	27.97	41.16
G9606_16992	1946	EFNA5	9.45	8.77	4.5	31.18	15.67	26.11
G9606_34603	1947	EFNB1	29.24	44.5	42.54	56.62	53.41	57.09
G9606_13919	1948	EFNB2	20.91	13.3	32.22	33.26	44.59	59.77
G9606_19842	1949	EFNB3	4.21	2.54	6.04	5.98	3.56	6.67
G9606_14603	1950	EGF	0.13	0.38	0	2.67	2.61	0.8
G9606_21429	1951	CELSR3	1.21	1.57	0.88	0.97	0.46	0.82
G9606_29733	1952	CELSR2	27.68	12.83	4.39	68.11	38.32	89.39
G9606_2452	1953	MEGF6	56.48	89.25	54.91	56.83	39.42	48.7
G9606_19746	1954	MEGF8	12.97	16.22	22.33	17.41	15.58	19.23
G9606_17848	1955	MEGF9	15.67	8.83	11.3	39.95	30.14	39
G9606_14349	1956	EGFR	45.52	25.69	43.77	130.07	71.31	158.87
G9606_25224	1958	EGR1	115.39	69.68	571.9	598.51	80.86	590.88
G9606_21063	1959	EGR2	6.07	2.19	65.12	18.89	18.75	45.92
G9606_4540	1960	EGR3	35.87	10.9	73.21	191.91	71.08	178.66
G9606_23085	1961	EGR4	0.16	0.02	0	0.25	0.08	0.28
G9606_18694	1962	EHHADH	2.22	1.98	2.01	4.06	2.96	3.25
G9606_18122	1964	EIF1AX	21.41	17.17	12.96	24.47	20.9	16.7
G9606_24080	1965	EIF2S1	11.4	13.34	12.19	13.26	12.21	10.78
G9606_18941	1967	EIF2B1	15.36	11.94	16.3	20.55	17.48	17.76
G9606_29448	1968	EIF2S3	61.45	64.98	55.88	69.06	83.67	55.17
G9606_12706	1969	EPHA2	29.58	13.62	21.76	51.83	25.06	46.3
G9606_22879	1973	EIF4A1	178.02	141.85	119.29	161.08	163.73	178.49
G9606_14575	1974	EIF4A2	60.15	61.84	81.72	80.89	95.8	99.83
G9606_10825	1975	EIF4B	125.77	117.22	178.42	173.94	179.08	174.2
G9606_9525	1977	EIF4E	13.3	7.51	11.32	14.85	5.62	13.77
G9606_16519	1978	EIF4EBP1	60.69	76.44	60.02	33.45	30.49	31.75
G9606_16499	1979	EIF4EBP2	43.66	48.89	46.2	66.33	48.55	47.82
G9606_6214	1981	EIF4G1	112.45	120.03	106.18	164.27	113.54	166.76
G9606_12400	1982	EIF4G2	265.34	289.39	256.8	245.67	200.05	282.42
G9606_25748	1983	EIF5	56.21	46.61	57.13	86.03	53.59	71.28
G9606_2334	1984	EIF5A	199.48	193	149.95	246.8	203.39	291.12
G9606_25077	1990	CELA1	0	0	1.14	0	0.06	0
G9606_15104	1991	ELANE	1.79	1.85	5.3	2.83	6.35	3.34
G9606_9649	1992	SERPINB1	17.17	15.37	20.21	11.28	12.1	15.54
G9606_2701	1993	ELAVL2	0.23	0.83	0.29	0.28	0.43	0.74
G9606_1858	1994	ELAVL1	16.37	13.95	18.5	17.13	12.43	21.32
G9606_12595	1995	ELAVL3	1.77	0.51	1.04	1.28	0.44	2.27
G9606_2584	1996	ELAVL4	0.05	0.17	0.07	0.26	0.24	0.4
G9606_12402	1997	ELF1	36	28.03	30.56	41.85	28.33	36.67
G9606_11017	1998	ELF2	31.06	25.4	34.41	37.14	25.69	33.27
G9606_8919	1999	ELF3	2.06	1.36	0.1	9.65	8.92	24.14
G9606_18507	2000	ELF4	22.09	29.08	32	15.42	16.12	12.15
G9606_10531	2001	ELF5	0.75	0.85	0	6.85	5.24	5.39
G9606_4918	2002	ELK1	21.04	25.21	18.74	21.27	20.39	22.42
G9606_33456	2003	ELK2AP	1.53	0.07	0	0	0.13	0
G9606_5907	2004	ELK3	58.52	47.95	88.47	19.07	29.21	20.96
G9606_17092	2005	ELK4	23.16	18.91	30.87	16.45	18.84	20.55
G9606_2060	2006	ELN	193.57	542.92	834.75	71.24	205.31	80.4
G9606_2037	2009	EML1	15.99	23.57	21.08	10.29	7.41	9.06
G9606_16095	2010	EMD	30.93	27.76	29.21	38.56	37.19	39.46
G9606_9468	2011	MARK2	29.79	19.99	22.54	72.43	39.12	82.62
G9606_18991	2012	EMP1	112.3	78.63	144.85	161.12	82.38	114.38
G9606_8755	2013	EMP2	40.32	35.62	24.4	139.7	83.09	154.03
G9606_14888	2014	EMP3	142.55	196.56	169.25	60.55	125.73	79.11
G9606_6032	2015	ADGRE1	0.18	0.13	0.18	0.18	0.11	0.02
G9606_17457	2016	EMX1	1.21	0.19	0.27	1.12	1.16	0.54
G9606_13729	2017	CTTN	62.85	77.29	74.07	76.37	51.96	69.54
G9606_7144	2018	EMX2	5.7	6.93	11.06	6.29	12.29	6.78
G9606_25926	2019	EN1	9.98	13.61	2.81	34.59	20.84	50.59
G9606_25308	2020	EN2	0.16	0.08	0	0.1	0.1	0.35
G9606_19277	2021	ENDOG	10.56	11.16	10.84	17.27	10.64	20.65
G9606_20581	2022	ENG	258.91	206.13	382.65	100.79	166.88	77.98
G9606_18961	2023	ENO1	251.2	246.66	160.59	273.37	264.05	306.75
G9606_27606	2026	ENO2	7.28	20.46	16.47	4.59	7.1	8.05
G9606_10899	2027	ENO3	1.94	0.98	1.3	0.97	1.42	2
G9606_14928	2028	ENPEP	3.51	3.31	9.22	1.57	2.19	1.02
G9606_20143	2029	ENSA	106.26	70.56	97.49	171.24	148.14	170.22
G9606_5802	2030	SLC29A1	29.43	19.25	91.89	67.21	48.36	60.21
G9606_18241	2033	EP300	39.97	31.71	42.47	57.03	38.94	55.78
G9606_17580	2034	EPAS1	131.66	87.52	179.08	126.84	120.57	64.11
G9606_150	2035	EPB41	18.82	10.56	9.58	40.86	24.28	37.28
G9606_10140	2036	EPB41L1	13.92	12.04	25.27	23.02	16.6	18.45
G9606_758	2037	EPB41L2	26.6	43.86	107.37	34.1	31.83	18.37
G9606_3326	2038	EPB42	0	0	0.09	0.67	0.13	0.06
G9606_5756	2039	DMTN	10.41	6.09	7.64	45.23	13.39	30.5
G9606_20391	2040	STOM	55.73	39.22	79.4	39.22	54.76	36.17
G9606_18191	2041	EPHA1	13.74	6.33	0.08	29.49	17.81	38.3
G9606_3055	2042	EPHA3	4.66	11.62	21.22	1.64	3.63	1.39
G9606_9191	2043	EPHA4	13.65	5.79	9.9	16.19	13.83	22.61
G9606_12941	2044	EPHA5	0.31	0.08	0.13	0.1	0.39	0.46
G9606_7496	2045	EPHA7	1.24	0.35	2.61	3.68	2.11	1.55
G9606_12185	2046	EPHA8	0.07	0.03	0	0.07	0.02	0.35
G9606_20373	2047	EPHB1	2.39	1.62	1.94	6.2	3.14	4.11
G9606_4946	2048	EPHB2	13.67	15.19	28.74	1.22	3.95	1.55
G9606_26768	2049	EPHB3	27.81	55.83	25.58	72.06	46.17	84.19
G9606_21454	2050	EPHB4	64.77	48.28	70.54	65.83	48.85	64.55
G9606_4651	2051	EPHB6	89.98	41.48	5.95	294.98	122.11	292.5
G9606_26113	2052	EPHX1	56.89	69.54	128.52	125.66	126.46	98.72
G9606_1351	2053	EPHX2	8.45	7.47	9.15	35.19	24.73	36.49
G9606_5478	2054	STX2	13.37	17.62	24.69	5.93	9.51	6.81
G9606_4592	2055	CLN8	15.8	12.24	14.04	28.39	23.5	22.81
G9606_26352	2056	EPO	0.16	0.14	0.41	0.51	0.09	0.41
G9606_30463	2057	EPOR	0.87	0.89	3.29	1.48	2.04	1.64
G9606_31977	2058	EPRS1	18.46	33.56	27.32	21.52	20.13	17.48
G9606_14780	2059	EPS8	20.38	18.85	49.63	15.92	24.52	14.86
G9606_8665	2060	EPS15	27.99	21.75	36.58	31.03	22.82	24.35
G9606_20943	2063	NR2F6	24.29	29.52	22.53	52.8	57.67	66.94
G9606_11594	2064	ERBB2	47.57	39.65	34.66	156.43	95.71	178.27
G9606_16024	2065	ERBB3	30.3	12.5	21.33	93.69	66.29	109.6
G9606_2497	2066	ERBB4	0.21	0.2	0.27	6.42	0.83	2.01
G9606_3531	2067	ERCC1	35.88	41.15	55.58	42.56	51.93	64.62
G9606_802	2068	ERCC2	9.24	10.43	9.43	10.65	8.04	10.97
G9606_35591	2069	EREG	5.72	0.77	0.03	19.21	2.29	6.79
G9606_4789	2070	EYA4	3.48	2.86	1.2	1.36	0.14	0.47
G9606_5136	2071	ERCC3	15.11	14.01	17.81	18.5	17.82	18.68
G9606_10170	2072	ERCC4	2.68	2.86	3.26	2.53	4.31	3.31
G9606_14656	2073	ERCC5	20.35	20.66	26.81	30.44	20.67	34.52
G9606_15677	2074	ERCC6	8.1	6.61	9.73	17.22	8.76	12.65
G9606_26987	2077	ERF	40.43	39.95	62.16	47.42	39.51	47.3
G9606_3683	2078	ERG	19.94	10.46	39.1	7.54	13.58	5.79
G9606_34784	2079	ERH	38.39	42.03	40.25	36.57	45.7	41.71
G9606_5661	2081	ERN1	18.11	8.33	6.64	19.47	12.38	17.59
G9606_8269	2086	ERV3-1	28.48	17.18	23.57	36.19	75.44	36.33
G9606_25554	2091	FBL	81.49	78.54	117.66	121.69	148.94	133.47
G9606_16550	2098	ESD	26.42	33.46	42.35	26.16	36.56	24.17
G9606_4806	2099	ESR1	6.9	4.04	18.48	9.55	10.73	6.71
G9606_5379	2100	ESR2	2.42	0.91	1.18	2.24	1.38	1.86
G9606_21420	2101	ESRRA	16.56	13.27	12.03	30.76	31.74	35.05
G9606_1297	2103	ESRRB	0.49	1.08	3.24	1.17	0.62	1.47
G9606_6244	2104	ESRRG	0.03	0.05	0.13	10	5.07	7.41
G9606_18917	2107	ETF1	35.92	27.8	25.05	49.13	29.28	38.76
G9606_11849	2108	ETFA	30.35	31.36	26.63	30.57	31.54	29.97
G9606_7331	2109	ETFB	23.39	33.78	33.04	56.98	50.58	50.54
G9606_5367	2110	ETFDH	7.24	7.47	7.43	15.1	17.1	13.59
G9606_14820	2113	ETS1	53.72	31.96	45	17.99	31.19	16.15
G9606_5143	2114	ETS2	92.9	32.76	74.91	153.77	62.02	79.15
G9606_5796	2115	ETV1	1.2	2.05	4.03	4.95	4.16	2.94
G9606_28634	2116	ETV2	0.47	0.14	0.46	0.96	0.32	0.96
G9606_17747	2117	ETV3	25.82	24.03	20.59	64.12	31.59	46.58
G9606_14993	2118	ETV4	2.5	3.24	6.72	5.76	12.97	15.03
G9606_33268	2119	ETV5	4.64	4.76	7.69	4.32	7.31	7.55
G9606_10870	2120	ETV6	26.08	23.11	19.08	35.35	22.14	37.87
G9606_9988	2121	EVC	37.88	63.85	57.13	26.37	23.76	30.53
G9606_7611	2122	MECOM	78.31	74.07	181.05	130.76	164.07	111.56
G9606_28702	2123	EVI2A	4.09	4.45	5.12	0.77	1.65	1.07
G9606_25677	2124	EVI2B	7.41	3.32	4.68	2.17	4.03	2.98
G9606_10772	2125	EVPL	66.77	30.37	2.71	220.08	75.03	253.75
G9606_13893	2128	EVX1	0.11	0	0.34	0.06	0.11	0
G9606_5866	2130	EWSR1	85.38	65.87	101.85	113.87	101.31	122.94
G9606_27309	2131	EXT1	33.66	22.75	38.15	26.97	19.1	39.86
G9606_18445	2132	EXT2	27.7	36.12	43.42	21.14	20.04	21.27
G9606_4627	2134	EXTL1	0.62	1.48	3.44	11.14	6.94	6.6
G9606_4007	2135	EXTL2	6.18	12.52	14.07	9.61	5.08	5.18
G9606_3062	2137	EXTL3	16.02	16.05	15.51	18.38	18.04	19.11
G9606_9017	2138	EYA1	0.27	1.47	3.11	0.3	0.44	0.61
G9606_17979	2139	EYA2	11.22	21.75	14.02	10.09	5.82	8.38
G9606_2846	2140	EYA3	19.07	15.29	19.65	29.17	18.47	22.46
G9606_9174	2145	EZH1	21.19	10.63	37.82	28.47	24.72	29.02
G9606_1187	2146	EZH2	6.97	4.75	4.81	7.63	5.69	10.86
G9606_28057	2147	F2	0.13	0.03	0	0	0	0.03
G9606_11400	2149	F2R	34.02	30.32	48.5	46.58	28.99	43.78
G9606_28658	2150	F2RL1	15.68	17.3	0.38	41.93	17.01	30.05
G9606_17474	2151	F2RL2	9.4	33.7	19.26	1.13	8.09	1.99
G9606_24940	2152	F3	27.54	3.32	15.46	98.31	17.84	38.64
G9606_20329	2153	F5	0.4	0.04	0.28	7.61	3.18	2.3
G9606_13340	2155	F7	0.67	4.68	1.6	0.11	0.8	0.89
G9606_15793	2157	F8	4.69	3.98	9.16	3	3.86	2.8
G9606_16508	2158	F9	0	0	0	0	0.08	0.02
G9606_20444	2159	F10	4.13	12.92	10.27	8.21	20.46	7.87
G9606_12550	2160	F11	0.15	0.08	0.09	0.13	0.1	0.2
G9606_9748	2161	F12	1.99	0.85	0.36	1.54	0.87	3.46
G9606_20020	2162	F13A1	37.3	32.71	68.43	16.38	81.32	21.7
G9606_31790	2166	FAAH	4.71	3.12	3.77	14.36	9.98	18.26
G9606_9381	2167	FABP4	2.17	0.73	54.17	175.44	46.97	26.22
G9606_33327	2168	FABP1	0	0	0	0.22	0	0
G9606_35897	2169	FABP2	0	0	0.09	0	0	0
G9606_20283	2170	FABP3	2.55	1.46	3.74	2.12	3.28	1.77
G9606_30114	2171	FABP5	320.65	148.9	43.9	157.15	109.73	139.01
G9606_25062	2172	FABP6	0	0.02	0.02	0	1.09	0.5
G9606_12639	2173	FABP7	0.31	1.12	0.22	10.1	546.72	48.75
G9606_6807	2175	FANCA	7.99	3.22	4.02	6.74	5.91	8.48
G9606_11558	2176	FANCC	4.67	3.67	4.81	7.15	5.01	7.44
G9606_14995	2177	FANCD2	2.72	1.26	1.55	2.76	2.34	3.1
G9606_4857	2178	FANCE	4.18	2.76	3.09	7.63	8.86	13
G9606_8095	2180	ACSL1	31.41	25.68	12.44	121.49	239.17	87
G9606_1328	2181	ACSL3	13.35	14.19	14.61	17.69	22.15	16.32
G9606_6928	2182	ACSL4	15.49	16.16	19.21	11.76	11.47	8.9
G9606_30293	2184	FAH	2.79	6.6	3.25	15.99	11.54	5.96
G9606_16372	2185	PTK2B	22.63	7.75	15.01	28.57	22.99	29.12
G9606_1373	2186	BPTF	27.03	24.97	53.3	38.31	32.26	36.24
G9606_10354	2187	FANCB	2.2	1.85	1.12	1.43	1.8	0.74
G9606_28123	2188	FANCF	3.36	2.4	2.42	3.39	4.27	4.8
G9606_21649	2189	FANCG	12.41	11.9	17.54	17.49	13.12	14.1
G9606_6346	2191	FAP	63.72	186.66	65.74	2.43	7.11	3.28
G9606_3781	2192	FBLN1	205.91	617	1238.71	143.94	299.5	101.99
G9606_19440	2193	FARSA	22.91	20.06	22.58	29.09	37.44	37.31
G9606_26182	2194	FASN	54.89	43.58	25.59	296.46	1021.13	314.3
G9606_15096	2195	FAT1	37.93	66.09	36.75	44.63	26.46	34.97
G9606_8474	2196	FAT2	38.57	22.59	2.38	76.25	39.89	84.93
G9606_23155	2197	FAU	574.65	422.55	536.57	725.38	816.51	769.8
G9606_22802	2199	FBLN2	124.46	322.82	449.61	108.04	123.68	56.31
G9606_8373	2200	FBN1	151.67	366.96	208.74	26.39	47.07	17.14
G9606_22325	2201	FBN2	3.92	17.79	1.63	2.38	1.07	1.28
G9606_7985	2202	EFEMP1	56.18	34.79	100.65	44.68	43.42	39.41
G9606_1512	2203	FBP1	2.74	0.42	1.89	4.29	22.86	9.14
G9606_8898	2204	FCAR	0.18	0.24	0.51	0.48	0.3	0.52
G9606_4434	2205	FCER1A	13.73	17.7	12.54	14.83	38.64	18.48
G9606_14798	2206	MS4A2	4.01	8.46	10.15	0.51	4.24	2.21
G9606_33747	2207	FCER1G	28.83	17.96	40.92	6.9	30.34	11.98
G9606_11669	2208	FCER2	0.8	0.13	1.27	0.53	1.41	0.47
G9606_26818	2209	FCGR1A	1.84	1.1	1.47	0.25	0.29	0.22
G9606_3519	2210	FCGR1B	0.93	0.49	0.84	0.22	0.41	0.4
G9606_543	2212	FCGR2A	17.19	14.04	19.11	7.43	14.41	5.37
G9606_9786	2213	FCGR2B	17.91	12.03	14.79	11.24	34.36	10.18
G9606_5283	2214	FCGR3A	6.03	2.48	1.97	2.05	1.24	0.94
G9606_12276	2215	FCGR3B	4.79	0.36	1.15	5.15	0.51	2.41
G9606_16775	2217	FCGRT	86.51	70.27	217.79	90.17	133.37	79.97
G9606_67	2218	FKTN	14	15.62	22.49	21.91	10.77	18.27
G9606_16569	2219	FCN1	0.8	0.22	1.82	0.86	0.75	0.57
G9606_9779	2220	FCN2	0.24	0.54	0.52	0.3	0.49	0.4
G9606_1355	2222	FDFT1	35.28	22.79	20.83	62	106.3	74.45
G9606_5663	2224	FDPS	44.3	26.76	34.61	56.78	217.87	81.78
G9606_35016	2230	FDX1	4.14	3.05	5.25	5.42	3.72	5.83
G9606_8823	2232	FDXR	8.78	7.64	6.5	18.28	13.47	15.88
G9606_16491	2235	FECH	6.67	11.59	11.06	10.37	7.31	15.86
G9606_27900	2237	FEN1	4.66	3.95	2.29	4.59	4.55	5.17
G9606_32128	2239	GPC4	2.74	2.33	3.25	5.42	4.69	6.41
G9606_6582	2241	FER	14.4	13.15	22.58	14.94	10.91	14.02
G9606_6163	2242	FES	11.66	12.43	22.86	6.79	11.58	7.39
G9606_21194	2243	FGA	0	0	0	0	0.04	0
G9606_8594	2244	FGB	0	0.02	0	0	0	0
G9606_25471	2245	FGD1	11.69	18.95	18.37	7.86	7.49	8.15
G9606_4206	2246	FGF1	1.12	0.38	1.4	2.59	2.39	1.8
G9606_35061	2247	FGF2	3.79	3.44	18.57	10.18	7.18	6.26
G9606_33208	2248	FGF3	0	0	0	0	0	0.04
G9606_3357	2250	FGF5	0.24	0.38	0.18	0.3	0.49	0.25
G9606_23794	2251	FGF6	0	0	0	0.08	0	0
G9606_32049	2252	FGF7	1.67	1.92	9.6	1.81	3.07	2.21
G9606_7227	2253	FGF8	0.57	0.06	0	0	0	0.28
G9606_25759	2254	FGF9	0	0.04	0.1	0.13	0.3	0.11
G9606_32085	2255	FGF10	0.17	0.14	2.44	1.21	1.29	0.35
G9606_10888	2256	FGF11	11.43	9.94	10.28	12.32	8.52	17.9
G9606_8657	2257	FGF12	1.29	0.15	1.32	1.49	0.91	0.35
G9606_18796	2258	FGF13	1.6	1.78	3.26	4.94	2.2	1.49
G9606_6435	2259	FGF14	0.23	0.26	2.15	0.67	1.21	0.98
G9606_2888	2260	FGFR1	68.29	152.58	225.84	68.91	76.22	76.15
G9606_2453	2261	FGFR3	75.56	39.08	0.92	248.43	88.11	293.41
G9606_11653	2262	GPC5	2.07	0.8	2.94	2.36	2.93	5.57
G9606_1115	2263	FGFR2	17.89	21.54	2.05	59.49	39.17	66.68
G9606_22115	2264	FGFR4	0.18	0.16	0.53	3.03	1.47	1.42
G9606_2995	2266	FGG	0	0	0	0	0.06	0
G9606_24208	2267	FGL1	0	0	0	0	0.07	0.05
G9606_14377	2268	FGR	8.59	4.5	10.01	6.26	8.51	4.73
G9606_17221	2271	FH	12.75	18.57	13.72	17.05	20.86	18.12
G9606_6380	2272	FHIT	4.95	4.22	2.74	10.29	9.06	10.65
G9606_7453	2273	FHL1	43.35	46.02	186.88	164.08	64.54	46.28
G9606_17343	2274	FHL2	19.84	20.21	13.1	13.23	15.7	15.56
G9606_15804	2275	FHL3	52.96	57.95	44.44	23.03	24.85	30.98
G9606_27753	2277	VEGFD	0.27	0	5.64	1.54	0.52	1.57
G9606_9934	2280	FKBP1A	270.65	236.96	348.07	180.11	290.64	217.85
G9606_1792	2281	FKBP1B	3.01	2.34	3.68	4.75	5	4.25
G9606_24129	2282	FKBP1AP1	0.64	0.19	1.24	0.92	0.44	0.55
G9606_14844	2286	FKBP2	19.42	17.93	21.84	29.54	29.95	33.17
G9606_2461	2287	FKBP3	15.95	18.33	20.72	22.39	20.52	18.41
G9606_18569	2288	FKBP4	18.04	13.1	15.1	41.21	36.31	42.79
G9606_956	2289	FKBP5	53.02	10	7.88	77.33	29.44	28.69
G9606_34267	2290	FOXG1	0	0.02	0.07	0.02	0.1	0.05
G9606_21829	2294	FOXF1	1.78	1.03	1.39	0.61	0.72	0.3
G9606_29002	2295	FOXF2	5.54	17.34	1.4	1.18	2.92	0.7
G9606_11685	2296	FOXC1	8.17	5.81	9.42	26.59	53.12	51.45
G9606_28603	2297	FOXD1	1.71	1.28	6.28	0.61	5.82	1.87
G9606_17860	2298	FOXD4	0.6	0.46	0.54	0.84	0.73	0.73
G9606_18391	2299	FOXI1	0	0	0	21.01	13.12	10.52
G9606_35731	2300	FOXL1	0.92	0.8	0.58	0.3	0.78	0.36
G9606_26775	2301	FOXE3	0	0	0.27	0.51	0.13	0.19
G9606_34259	2302	FOXJ1	0.77	0.52	1.07	1.87	0.93	2.85
G9606_30789	2303	FOXC2	2.38	1.27	1.95	1.8	2.16	4.32
G9606_30844	2304	FOXE1	4.71	1.5	0.02	0.95	2.07	2.05
G9606_12395	2305	FOXM1	5.2	4.71	1.24	5.34	4.43	4.92
G9606_35785	2306	FOXD2	0.18	0.11	2.45	1.06	2.06	1.89
G9606_24024	2307	FOXS1	4.84	5.22	9.81	1.3	6.43	2.45
G9606_11458	2308	FOXO1	34.98	21.72	37.3	44.29	21.74	29.64
G9606_19729	2309	FOXO3	56.57	51.57	39.16	91.23	43.23	43.9
G9606_35777	2310	FOXO3B	2.18	1.82	2.73	2.4	2.1	3.18
G9606_5093	2312	FLG	395.36	108.78	0.11	1079.29	223.55	1192.52
G9606_23536	2313	FLI1	35.78	24.23	70.97	14.41	30.84	12.29
G9606_7992	2314	FLII	45.1	44.09	60.98	63.66	59.63	64.09
G9606_16980	2315	MLANA	3.19	2.15	0.06	3.62	6.98	6.28
G9606_6241	2316	FLNA	458.19	661.74	542.03	328.01	448.18	366.63
G9606_19156	2317	FLNB	80.08	30.47	107.41	113	102.97	118.57
G9606_23374	2318	FLNC	33.12	64.79	52.9	8.61	21.12	11.24
G9606_19092	2319	FLOT2	39.47	27.16	47.21	38.98	67.14	49.9
G9606_8165	2321	FLT1	13.21	10.56	31.32	11.51	18.33	9.4
G9606_11450	2322	FLT3	1.88	1.5	0.53	0.41	1.2	0.74
G9606_9266	2323	FLT3LG	13.78	10.73	26.47	13.46	23.91	21.55
G9606_5669	2324	FLT4	13.09	15.87	25.1	7.84	10.53	12.16
G9606_11996	2326	FMO1	17.14	2.71	45.35	7.23	4.8	4.25
G9606_12930	2327	FMO2	7.35	0.88	3.28	5.28	2.4	3.48
G9606_14570	2328	FMO3	7.84	9.23	2.99	0.72	3.04	0.6
G9606_11795	2329	FMO4	3.76	4.15	6.86	3.8	5.63	4.01
G9606_2003	2330	FMO5	2.49	2.47	2.96	17.81	10.7	9.67
G9606_10422	2331	FMOD	76.11	180.75	122.79	85.11	68.49	35.06
G9606_6851	2332	FMR1	7.64	9.56	11.71	7.98	7.9	9.32
G9606_21217	2334	AFF2	1.5	1.76	2.65	1.08	1.15	0.61
G9606_1605	2335	FN1	1299.15	4417.68	672.38	39.07	143.83	48.65
G9606_20328	2339	FNTA	21.83	23.78	28.2	24.62	24.8	27.85
G9606_30709	2342	FNTB	13.63	18.92	11.49	15.4	10.45	11.69
G9606_4570	2346	FOLH1	0.37	1.2	0.17	0.77	1.42	2.61
G9606_1290	2348	FOLR1	0.08	0.21	0.22	3.9	2.06	6.42
G9606_1371	2350	FOLR2	24.46	16.08	46.39	9.37	33.28	10.29
G9606_9210	2352	FOLR3	0.18	0	0	0	0.13	0.08
G9606_22131	2353	FOS	229.04	106.32	1030.17	1629.45	255.4	1437.46
G9606_5894	2354	FOSB	66.63	7.68	294.18	472.15	27.46	520.12
G9606_13284	2355	FOSL2	207.88	292.38	237.34	211.81	150.21	221.57
G9606_14851	2356	FPGS	21.78	21.11	28.09	21.14	22.25	21.11
G9606_29763	2357	FPR1	3.98	1.67	2.17	4	0.69	1.86
G9606_17918	2358	FPR2	0	0	0.1	0.84	0.02	0.21
G9606_22471	2359	FPR3	8.88	5.61	5.71	1.86	6.67	2.93
G9606_20854	2395	FXN	1.51	1.33	2.45	2.15	1.55	2.18
G9606_10550	2444	FRK	4.13	6.02	4.69	5.46	4.02	4.65
G9606_12736	2475	MTOR	22.1	16.17	20.91	25.17	23.57	28.7
G9606_9315	2483	FRG1	8.88	11.77	15.49	17.75	17.75	16.71
G9606_27009	2487	FRZB	7.86	3.07	11.72	19.72	14.15	13.44
G9606_22478	2488	FSHB	0	0.01	0	0	0.02	0.03
G9606_6641	2491	CENPI	1.3	0.95	0.85	1.23	0.95	1.04
G9606_367	2492	FSHR	0.07	0.11	0.08	0.02	0	0.01
G9606_7346	2494	NR5A2	4.72	1.29	10.17	2.25	4.32	2.2
G9606_24417	2495	FTH1	1189.75	1280.48	1625.65	799.26	741.88	726.06
G9606_33265	2498	FTH1P3	3.69	1.14	2.52	1.93	1.36	4.49
G9606_24767	2512	FTL	3461.59	4675.35	4993.3	1751.81	2314.39	1096.06
G9606_33605	2516	NR5A1	0	0	0	0.02	0.04	0
G9606_654	2517	FUCA1	11.81	7.62	16.29	8.66	15.88	9.81
G9606_13580	2519	FUCA2	17.78	34.67	28.25	7.51	13.58	6.3
G9606_34314	2520	GAST	0	0	0	0.51	0	0
G9606_12753	2521	FUS	110	91.22	122.86	114.71	92.8	132.81
G9606_1337	2523	FUT1	3.67	1.33	3.86	3.72	2.38	3.32
G9606_24329	2524	FUT2	5.5	4.98	0.39	8.96	6.74	23.58
G9606_16241	2525	FUT3	5.13	0.66	0	1.39	3.47	5.08
G9606_31965	2526	FUT4	5.68	6.97	5.58	3.18	3.19	2.38
G9606_31779	2527	FUT5	0.03	0	0.03	0.24	0.11	0
G9606_4535	2528	FUT6	0.58	0.17	0.54	0.86	0.37	1.04
G9606_34605	2529	FUT7	3.2	0.83	1.41	0.3	3.41	2.12
G9606_10934	2530	FUT8	25.31	44.41	29.34	16.24	9.75	16.47
G9606_9712	2531	KDSR	18.56	18.3	17.76	27.31	16.94	28.91
G9606_13274	2532	ACKR1	163.94	62.96	233.14	51.62	111.23	25.36
G9606_7843	2533	FYB1	18.19	3.48	9.11	4.01	9.13	6.37
G9606_10756	2534	FYN	42.79	30.69	59.04	24.44	28.41	21.24
G9606_15436	2535	FZD2	4.81	17.04	8.95	1.24	2.93	1.99
G9606_16708	2537	IFI6	68.71	219.11	63.54	18.03	43.08	28.62
G9606_1994	2538	G6PC	0	0	0	0	0.01	0
G9606_25067	2539	G6PD	22.56	20.56	23.97	33.2	95.79	43.95
G9606_5434	2542	SLC37A4	5.15	2.21	7.69	7.62	9.62	12.11
G9606_8263	2543	GAGE1	0	0	0	0.21	0	0
G9606_21075	2547	XRCC6	59.03	53.18	59.41	67.08	66.82	68.55
G9606_8947	2548	GAA	49	64.99	67.13	37.31	44.64	55.92
G9606_16831	2549	GAB1	16.46	13.58	31.71	19.11	13.44	20.01
G9606_2428	2550	GABBR1	20.37	19	37.66	20.89	16.49	26.86
G9606_18626	2551	GABPA	8.36	10.6	14.66	7.6	9.04	6.46
G9606_2395	2553	GABPB1	13.03	11.23	19.27	11.15	13.49	17.54
G9606_10838	2555	GABRA2	0.07	0.1	0.59	0.17	0.52	0.43
G9606_11710	2556	GABRA3	0.05	0.35	0	0.14	0.48	0.29
G9606_17698	2557	GABRA4	0.03	0.02	0	0.19	1.07	0.24
G9606_15025	2558	GABRA5	0.44	6.16	0.16	0	0	0.12
G9606_20826	2560	GABRB1	0.13	0.16	0.17	0.04	0.83	0.06
G9606_22984	2561	GABRB2	0.88	2.34	0.35	0.15	0.18	0.1
G9606_23800	2562	GABRB3	0.68	0.77	0.71	1.74	1.4	0.87
G9606_26363	2563	GABRD	0.63	0.57	1.5	0.58	1.16	0.28
G9606_10562	2564	GABRE	68.57	39.3	54.79	95.03	55.32	93.05
G9606_26326	2565	GABRG1	0	0	0	0.03	0	0
G9606_6044	2567	GABRG3	0.3	0.24	0.39	1.87	1.53	1.59
G9606_23983	2568	GABRP	1.17	0.16	1.71	22.77	8.67	37.55
G9606_5995	2569	GABRR1	0	0.02	0	0.02	0.23	0.02
G9606_2513	2570	GABRR2	1.32	0.95	1.88	0.53	0.32	0.27
G9606_3598	2571	GAD1	0.88	0.85	1.03	0.19	0.18	0.58
G9606_29532	2572	GAD2	0	0.01	0	0	0	0
G9606_8173	2580	GAK	43.82	28.53	44.4	52.57	38.64	59.85
G9606_2095	2581	GALC	10.08	13.43	13.78	10.87	9.52	9.82
G9606_4940	2582	GALE	7.32	5.88	8.07	11.76	11.06	14.81
G9606_6666	2583	B4GALNT1	5.54	21.77	6.44	1.28	2.58	2.14
G9606_23217	2584	GALK1	13.38	17.46	16.21	11.14	15.75	16.89
G9606_245	2585	GALK2	8.72	6.82	11.54	13.82	12.18	12.01
G9606_24537	2587	GALR1	4.69	1.85	9.85	1.46	1.39	0.57
G9606_2596	2588	GALNS	36.74	33.9	40.21	37.5	18.23	32.29
G9606_28436	2589	GALNT1	24.12	47.04	17.02	30.59	18.75	21.46
G9606_15312	2590	GALNT2	44.65	58.85	43.18	24.85	24.71	27.11
G9606_4892	2591	GALNT3	3.32	2.31	1.43	6.82	5.81	7.28
G9606_6872	2592	GALT	12.64	8.3	14.7	19.27	22.33	22.69
G9606_14582	2593	GAMT	13.56	9	22.77	28.51	28.38	33.77
G9606_18039	2595	GANC	20.08	13.95	18.44	21.07	14.47	22.82
G9606_25152	2596	GAP43	0.27	2.5	0.7	0.77	2.59	0.14
G9606_14598	2597	GAPDH	1111.35	1251.88	777.54	1297.27	1420.68	1358.48
G9606_4750	2615	LRRC32	47.17	103.62	99.19	18.61	19.09	11.53
G9606_22179	2617	GARS1	56.09	79.65	48.24	39.02	29.29	35.79
G9606_10517	2618	GART	16.49	14.46	15.87	15.84	15.3	17.57
G9606_2813	2619	GAS1	85.93	145.99	126.97	42.65	47.51	56.33
G9606_4137	2620	GAS2	9.2	1.62	3.36	1.58	1.96	1.71
G9606_24697	2621	GAS6	98.36	127.77	150.02	129.35	128.16	162.31
G9606_11066	2622	GAS8	4.81	4.22	7.29	8.25	7.24	8.11
G9606_15034	2623	GATA1	1	0.91	1.32	0.77	1.11	0.91
G9606_17629	2624	GATA2	15.14	19.55	34.29	10.83	23.49	15.16
G9606_10005	2625	GATA3	55.64	19.67	1.88	341.12	80.92	353.67
G9606_10669	2627	GATA6	3.52	2.24	8.32	3.8	7.47	8.09
G9606_23004	2628	GATM	19.35	11.11	12.91	63.81	45.16	73.84
G9606_20193	2629	GBA	35.75	30.44	25.9	44.15	43.98	43.68
G9606_13348	2630	GBAP1	2.09	1.96	2.18	1.27	1.29	1.36
G9606_8916	2631	NIPSNAP2	13.27	17.92	20.38	20.27	22.12	12.43
G9606_34398	2632	GBE1	11	11.83	8.94	10.78	11.25	8.24
G9606_13262	2633	GBP1	36.2	24.42	44.82	7.75	8.83	10.23
G9606_30882	2634	GBP2	21.6	15.29	17.2	16.57	13.99	17.84
G9606_22197	2635	GBP3	4.96	7.21	18.43	3.84	4.74	6.44
G9606_17286	2637	GBX2	0.12	0.03	0	0	0.04	0.31
G9606_3260	2639	GCDH	6.79	5	6.36	10.3	11.25	12.62
G9606_12203	2642	GCGR	0.36	0.19	0	0.84	0.47	0.57
G9606_11994	2643	GCH1	31.14	18.59	20.72	23.26	15.54	26.49
G9606_35087	2644	GCHFR	2.8	2.8	4.01	15.25	31.69	13.35
G9606_5934	2645	GCK	0.05	0.86	0.44	0.65	0.99	0.38
G9606_27443	2646	GCKR	0.57	0.48	0.42	0.04	0.72	0.06
G9606_16056	2647	BLOC1S1	53.55	53.59	71.31	77.22	68.54	79.86
G9606_16825	2648	KAT2A	23.85	19.89	49.13	39.7	32.94	54.75
G9606_6693	2649	NR6A1	7.46	6.01	4.62	17.95	8.85	17.72
G9606_13544	2650	GCNT1	4.28	6.83	3.29	1.52	2.45	1.61
G9606_14158	2651	GCNT2	4.47	0.96	2.85	8.45	7.75	13.44
G9606_22111	2652	OPN1MW	0	0	0	0.08	0	0
G9606_2189	2653	GCSH	6.85	8.58	12.61	11.37	16.16	10.7
G9606_29678	2657	GDF1	0.35	0.61	1.61	0.45	0.58	0.5
G9606_27083	2658	GDF2	0	0	0	0	0	0.02
G9606_20929	2660	MSTN	0.28	0.2	0.23	0.21	0.21	0.02
G9606_2680	2661	GDF9	0.22	0.33	0.04	0.54	0.38	0.33
G9606_31881	2662	GDF10	2.97	2.04	37.77	4.37	4.52	4.78
G9606_22165	2664	GDI1	43.22	52.7	67.3	48.34	43.56	53.7
G9606_21965	2665	GDI2	90.92	110.47	97.67	75.34	84.77	69.53
G9606_3897	2668	GDNF	1.31	2.37	1.08	0.85	0.88	1.35
G9606_11275	2669	GEM	24.84	25.07	32.73	5.32	10.66	4.83
G9606_9341	2670	GFAP	0.48	2.11	0.04	1.13	0.74	0.67
G9606_33760	2671	GFER	4.99	5.05	7.41	5.63	9.16	8.42
G9606_4963	2672	GFI1	1.94	0.7	0.67	0.36	0.54	0.36
G9606_17631	2673	GFPT1	16.78	25.73	27.5	13.68	9.94	10.37
G9606_7520	2674	GFRA1	3.83	2.42	50.1	13.18	26.47	17.25
G9606_11858	2675	GFRA2	2.66	0.72	7.68	1.69	4	2.65
G9606_16659	2676	GFRA3	2.25	1.98	19.34	3.73	6.12	5.55
G9606_11278	2677	GGCX	18.02	20.6	23.6	20.53	19.29	18.46
G9606_16238	2678	GGT1	1.41	1.46	1.54	5.62	2.8	3.39
G9606_35332	2679	GGT3P	0	0	0	0.25	2.69	0.33
G9606_26491	2681	GGTA1P	11.85	8.44	25.75	6.6	16.34	11.26
G9606_14463	2683	B4GALT1	67	139.1	57.1	46	51.3	44.87
G9606_1870	2686	GGT7	8.5	6.61	14.04	17.91	12.75	18.51
G9606_7601	2687	GGT5	49.21	43.28	88.75	18.7	37.35	11.26
G9606_15478	2688	GH1	0.33	0.11	0.1	0	0	0
G9606_11496	2690	GHR	11.68	6.23	26.57	25.13	13.72	9.65
G9606_7234	2693	GHSR	0.39	0	0	0	0.24	0.06
G9606_17562	2694	CBLIF	0.4	0.06	0.07	0	0	0
G9606_32270	2695	GIP	0	0.21	0	0	0	0
G9606_1734	2696	GIPR	1.22	0.31	0.46	3.17	1.57	4.77
G9606_27153	2697	GJA1	262.61	562.3	104.01	194.91	177.17	196.25
G9606_33966	2700	GJA3	0.25	0.09	0.02	0.56	0.82	0.41
G9606_7273	2701	GJA4	19.05	15.92	39.32	11.49	18.69	6.83
G9606_15780	2702	GJA5	8.22	11.96	16.59	3.1	3.22	1.81
G9606_19235	2703	GJA8	0	0.01	0	0	0	0.05
G9606_14053	2705	GJB1	0.24	0.3	0.17	2.61	1.79	1.96
G9606_2895	2706	GJB2	132.41	72.75	11.36	30.26	54.37	53.02
G9606_11160	2707	GJB3	36.01	17.55	0.38	140.44	88.14	141.61
G9606_17180	2709	GJB5	17.82	6.2	0	67.01	36.77	68.33
G9606_699	2710	GK	4.96	1.53	1.01	4.92	9.8	5.48
G9606_29333	2712	GK2	0	0	0	0	0	0.07
G9606_19179	2713	GK3P	0	0.05	0.06	0.25	0.17	0.37
G9606_3719	2717	GLA	6.66	7	6.74	6.5	5.96	4.93
G9606_15360	2719	GPC3	1.12	4.04	13.86	13	7.18	10.78
G9606_20932	2720	GLB1	23.24	29.19	22.6	19.66	18.3	17.75
G9606_983	2729	GCLC	8.56	5.35	6.03	12.1	12.67	8.57
G9606_1600	2730	GCLM	3.89	3.52	5.35	4.29	7.78	4.85
G9606_27587	2731	GLDC	1.09	4.1	1.88	2.34	30.17	8.23
G9606_18519	2733	GLE1	12.4	12.76	13.85	21.49	14.76	22
G9606_21785	2734	GLG1	36.26	54.03	51.6	29.17	30.81	27.36
G9606_15303	2735	GLI1	2.78	1.56	21.77	1.16	4.24	2.67
G9606_12118	2736	GLI2	7.65	13.27	28.8	5.92	9.81	9.64
G9606_31337	2737	GLI3	29.2	30.48	33.93	18.84	26.41	26.64
G9606_24454	2738	GLI4	17.87	15.53	17.54	31.83	23.31	37.4
G9606_27783	2739	GLO1	41.04	33.96	27.43	44.09	42.42	40.87
G9606_15892	2740	GLP1R	0.04	0.11	0	1.35	0.9	0.55
G9606_17998	2741	GLRA1	0.15	0	0.04	0.6	0	0.04
G9606_6875	2742	GLRA2	0	0	0	0	0	0.1
G9606_8231	2743	GLRB	0.36	0.59	1.39	1.95	1.04	0.65
G9606_5387	2744	GLS	60.11	62.61	69.8	120.75	53.48	70.98
G9606_15456	2745	GLRX	36.18	23.13	21.79	24.59	117.88	35.39
G9606_9520	2746	GLUD1	40.84	44.18	44.23	62.96	57.71	59.49
G9606_21189	2747	GLUD2	0.21	0.25	1.07	0.78	0.7	0.68
G9606_18882	2749	GLUD1P3	3.48	2.24	3.12	4.04	1.7	2.81
G9606_12193	2752	GLUL	129.92	54.65	100.3	231.97	142.09	92.99
G9606_25909	2760	GM2A	59.03	35.96	23.92	63.94	85.84	74.61
G9606_2828	2762	GMDS	29.75	16.64	28.12	23.42	25.41	26.72
G9606_24448	2764	GMFB	9.71	17.04	15.64	6.06	8.06	8.44
G9606_8850	2765	GML	0	0.21	0	0	0	0
G9606_701	2766	GMPR	5.13	4.03	7.53	8.83	7.82	9.26
G9606_20806	2767	GNA11	41.67	56.03	57.85	84.03	70.38	74.79
G9606_3453	2768	GNA12	23.36	27.68	33.85	20.97	18.1	12.83
G9606_26145	2769	GNA15	51.83	17.87	4.17	96.21	49.52	100
G9606_25310	2770	GNAI1	5.75	3.85	5.96	11.12	6.41	8.49
G9606_13469	2771	GNAI2	186.73	219.43	251.54	95.44	153.39	92.13
G9606_32254	2773	GNAI3	12.88	15.06	11.05	16.13	10.3	11.25
G9606_10982	2774	GNAL	3.61	5.63	3.71	7.97	6.01	13.59
G9606_19042	2775	GNAO1	2.24	1.11	1.11	4.17	5.73	4.23
G9606_22631	2776	GNAQ	19.13	24	37.3	11.98	17.54	10.38
G9606_734	2778	GNAS	413.75	565.69	631.11	356.17	406.96	328.09
G9606_25668	2779	GNAT1	0	0	0	0.25	0.05	0.02
G9606_18447	2780	GNAT2	3.53	3.18	2.26	4.44	2.13	2.18
G9606_17000	2781	GNAZ	1	2.04	2.32	4.05	2.75	2.45
G9606_4475	2782	GNB1	117.2	149.81	154.7	119.33	129.2	118.23
G9606_30131	2783	GNB2	129.69	125.43	117.62	187.5	145	190.61
G9606_19396	2784	GNB3	3.79	5.66	12.67	2.19	1.75	3
G9606_33381	2785	GNG3	0	0	0.28	0	0.13	0.27
G9606_1997	2786	GNG4	0.33	0.41	0.14	0.2	0.39	0.26
G9606_35001	2787	GNG5	57.11	46.99	46.65	49.7	54.91	46.29
G9606_1859	2788	GNG7	6.71	2.25	5.21	11.29	9.28	10.56
G9606_5902	2790	GNG10	27.33	30.54	38.29	14.92	14.68	10.23
G9606_35779	2791	GNG11	10.69	7.88	27.64	6.71	10.7	4.41
G9606_12225	2793	GNGT2	1.94	1.36	1.98	0.98	2.1	0.46
G9606_28371	2794	GNL1	9.08	8.31	13.97	11.3	8.93	9.59
G9606_8719	2796	GNRH1	1.92	1.3	2.96	2.03	3.08	3.07
G9606_18387	2797	GNRH2	4.37	0.32	1.78	3.86	1.08	2.33
G9606_29106	2798	GNRHR	0.46	1.11	0.63	0.25	2.53	1.07
G9606_34433	2799	GNS	46.18	49.48	53.87	32.15	28.7	21.86
G9606_22388	2800	GOLGA1	8.91	9.4	10.02	11.71	9.89	12.55
G9606_18160	2801	GOLGA2	43.01	47.48	60.22	44.56	36.39	53.12
G9606_11650	2802	GOLGA3	69.92	113.41	108.62	68.07	49.32	72.22
G9606_6676	2803	GOLGA4	24.31	27.4	31.95	45.38	21.15	39.21
G9606_8076	2804	GOLGB1	15.2	21.83	28.55	23.15	14.2	19.91
G9606_33607	2805	GOT1	5.78	5.55	5.42	12.98	16.91	15.06
G9606_9916	2806	GOT2	22.4	20.02	16.53	34.57	37.3	33.82
G9606_35994	2810	SFN	509.4	321.22	0.66	1041.92	522.26	1359.28
G9606_19510	2811	GP1BA	4.46	3.55	3.74	12.32	7.67	11.49
G9606_15815	2812	GP1BB	16.13	15.81	10.18	52.94	13.62	55.92
G9606_12569	2813	GP2	0	0.02	0.01	0.04	0.16	0.06
G9606_20792	2814	GP5	0.21	0.13	0.53	0.11	0.13	0.11
G9606_3635	2815	GP9	0	0	0.09	1.14	0	1.43
G9606_23757	2817	GPC1	53.64	68.96	19.96	179.91	101.48	189.29
G9606_28360	2819	GPD1	0.5	0.22	0.11	119.03	55.69	20.79
G9606_9970	2820	GPD2	6.22	4.94	6.17	16.22	11.05	11.64
G9606_23392	2821	GPI	59.79	56.27	66.05	85.39	71.88	104.18
G9606_15571	2822	GPLD1	4.37	1.58	0.56	16.05	4.24	9.18
G9606_16500	2823	GPM6A	0.2	0.11	1.08	0.9	0.91	0.46
G9606_10205	2824	GPM6B	9	8.07	16.83	8.15	8.91	8.44
G9606_26544	2825	GPR1	7.12	7.06	3.92	5.39	0.65	1.55
G9606_30779	2826	CCR10	0.94	0.87	2.46	1.02	1.22	0.76
G9606_18259	2827	GPR3	0.59	0.38	0.53	0.03	0.11	0.31
G9606_3516	2828	GPR4	9.16	4.72	6.3	1.54	2.47	1.73
G9606_248	2829	XCR1	3.8	2.21	0.68	6.95	3.33	4.46
G9606_9451	2831	NPBWR1	0.62	0.05	0	0.57	0.63	0.53
G9606_17459	2832	NPBWR2	0	0.02	0	0	0	0
G9606_5947	2833	CXCR3	13	2.67	1.41	0.17	2.48	2.08
G9606_13852	2834	PRLHR	0.06	0.02	0.05	0.03	0.02	0.09
G9606_14530	2835	GPR12	0.3	0.2	0.18	6.93	2.48	8.8
G9606_24047	2837	UTS2R	0.57	2.3	1.92	0	0.55	0.11
G9606_34233	2838	GPR15	0.2	1.2	0.26	0.07	0.22	0.02
G9606_3657	2840	GPR17	1.61	3.47	3.42	1.12	1.64	1.14
G9606_14409	2841	GPR18	1.12	0.04	0.33	0.62	0.16	0.79
G9606_8293	2842	GPR19	0.74	0.78	0.2	0.95	0.79	0.62
G9606_28507	2843	GPR20	2.47	0.86	3.5	1.37	2.03	1.22
G9606_14774	2844	GPR21	7.3	4.52	7.44	5.77	5.63	7.01
G9606_7209	2845	GPR22	0.08	0.09	0.15	0.38	0.24	0.32
G9606_3300	2846	LPAR4	1.29	0.98	5.01	0.22	0.55	0.27
G9606_32867	2847	MCHR1	0.76	1.23	0.75	0.3	1.32	1.23
G9606_7328	2848	GPR25	0.29	0	0.12	0	0	0
G9606_27487	2849	GPR26	0	0.01	0.01	0.02	0	0
G9606_19433	2850	GPR27	0.67	2.61	2.04	2.49	3.05	4.07
G9606_22364	2852	GPER1	3.91	3.07	4.64	5.21	5.33	1.98
G9606_27225	2853	GPR31	0.4	0.15	0	0	0.02	0.16
G9606_17157	2856	GPR33	0	0.1	0.23	0	0.45	0
G9606_8346	2857	GPR34	6.79	4.61	8.84	3.87	4.98	1.53
G9606_17264	2859	GPR35	2.27	2.19	3.27	2.18	1.59	3.93
G9606_3097	2861	GPR37	0.77	0.74	0.04	2.43	2.11	2.23
G9606_32449	2862	MLNR	0.43	0	0	0.16	0.04	0.06
G9606_29709	2863	GPR39	0.42	0.29	0.54	3.79	1.6	3.19
G9606_29273	2864	FFAR1	0.09	0	0.35	0.09	0	0
G9606_12966	2865	FFAR3	0.03	0	0.34	0.19	0	0.26
G9606_19471	2867	FFAR2	0.22	0.2	0.26	2.76	1.28	1.99
G9606_4216	2868	GRK4	2.91	2.16	2.72	0.76	1.45	1.5
G9606_10645	2869	GRK5	26.34	10.96	43.9	14.04	13.66	10.12
G9606_1936	2870	GRK6	19.29	10.84	12.2	17.59	15.18	23.31
G9606_21532	2871	GRK6P1	1.1	0.37	1.25	1.05	0.84	1.05
G9606_7774	2872	MKNK2	101.7	58.4	78.44	242.74	154.07	220.77
G9606_429	2873	GPS1	42.7	36.68	49.16	62.86	50.93	66.3
G9606_26483	2874	GPS2	39.92	34.57	51.56	47.3	45.74	47.64
G9606_34654	2875	GPT	2.69	2.47	0.04	24.48	50.58	31.64
G9606_16473	2876	GPX1	217.49	225.79	248.65	192.16	207.41	152.51
G9606_18556	2877	GPX2	21.67	7.25	0	9.04	9.5	10.66
G9606_12072	2878	GPX3	66.21	30.8	36.13	136.93	254.38	44.44
G9606_14848	2879	GPX4	241.87	255.59	337.56	383.85	399.09	320.12
G9606_30276	2882	GPX7	21.82	45.07	48.31	3.34	8.33	5.71
G9606_15945	2885	GRB2	46.43	37.79	37.7	51.35	45.69	58.24
G9606_23220	2886	GRB7	9.41	3.53	0.5	30.3	19.75	37.16
G9606_2687	2887	GRB10	30.74	31.5	50.66	15.89	13.93	11.12
G9606_13411	2888	GRB14	0.27	0.14	0.23	5.99	3.46	3.79
G9606_2474	2889	RAPGEF1	60.28	44.8	81.82	52.07	46.11	56.54
G9606_12357	2890	GRIA1	0.13	0.07	1.94	0.46	0.75	0.53
G9606_21462	2891	GRIA2	0.03	0	0	3.09	1.5	1.18
G9606_11399	2892	GRIA3	5.11	10.74	5.44	1.05	1.39	1.23
G9606_3779	2893	GRIA4	0.43	0.2	0.78	0.93	1.98	0.35
G9606_17325	2894	GRID1	9.14	10.22	12.8	1.24	6.63	2.56
G9606_1738	2895	GRID2	0.07	0	0.07	0.02	0.01	0.16
G9606_12821	2896	GRN	320.45	314.64	275.21	219.6	297.18	295.04
G9606_6326	2897	GRIK1	0.61	1.18	5.07	2.55	2.35	1.97
G9606_4205	2898	GRIK2	3.66	5.33	1.67	1.66	2.02	0.92
G9606_28425	2899	GRIK3	0.48	0.01	5.62	0.65	1.67	1.14
G9606_14292	2900	GRIK4	0.3	0.71	0.73	0.62	0.51	1.18
G9606_9598	2901	GRIK5	0.92	0.38	1.12	1.62	3.15	2.48
G9606_5016	2902	GRIN1	0.74	0.46	0.07	1.72	1.39	3.81
G9606_4859	2903	GRIN2A	0.44	0.39	0.46	1.29	1.55	7.23
G9606_20579	2904	GRIN2B	0.09	0.03	0.39	0.48	0.55	0.05
G9606_21647	2905	GRIN2C	0.35	0.07	0.61	0.33	0.51	0.43
G9606_24835	2906	GRIN2D	12.55	32.27	18.9	6.49	3.23	7.76
G9606_13924	2907	GRINA	87.92	99.55	88.71	130.16	98.03	100.28
G9606_2408	2908	NR3C1	23.96	20.35	46.25	26.74	30.18	24.67
G9606_19056	2909	ARHGAP35	36.13	29.31	46.62	38.41	34.07	54.67
G9606_7022	2911	GRM1	0.03	0.05	0.1	0.03	0.37	0.04
G9606_5391	2912	GRM2	1.57	0.75	0.79	1.98	1.43	1.51
G9606_34319	2913	GRM3	0.4	0	0.28	0.04	0.07	0.27
G9606_3832	2914	GRM4	0.1	0.36	0.23	0.02	0.19	0.12
G9606_15975	2915	GRM5	0.21	0.25	0.24	0.01	0.01	0.02
G9606_12378	2916	GRM6	0.32	1.32	0.73	0.49	1.11	1.05
G9606_13534	2917	GRM7	0.16	0.08	0.17	0.49	0.5	0.62
G9606_1372	2918	GRM8	0.25	0.06	0.09	0.04	0.25	0.19
G9606_18195	2919	CXCL1	1.59	0.93	0.45	0.14	1.57	1.3
G9606_27431	2920	CXCL2	2.67	1.03	7.72	2.29	2.87	5.47
G9606_25540	2921	CXCL3	0.77	0	0.66	0.13	0.58	1.15
G9606_6403	2922	GRP	0.09	2.75	0.19	0	0.59	0
G9606_29558	2923	PDIA3	63.14	100.72	69.87	44.71	64.62	45.19
G9606_31080	2925	GRPR	0.41	0.31	0.73	0.14	0.28	0.13
G9606_12738	2926	GRSF1	12.42	14.74	13.64	11.94	15.18	13.77
G9606_25278	2928	GSC2	0	0.11	0	0.13	0.19	0.1
G9606_11260	2931	GSK3A	34.84	29.32	37.67	51.14	39.39	51.39
G9606_20309	2932	GSK3B	23.07	22.94	21.63	33.49	21.46	37.74
G9606_830	2934	GSN	202.63	209.92	912.88	785.68	636.92	565.2
G9606_12697	2935	GSPT1	49.68	23.36	31.55	40.34	18.3	28.86
G9606_16103	2936	GSR	19.04	26.95	18.92	18.43	13.22	15.34
G9606_6295	2937	GSS	16.35	15.37	13.87	17.71	22.73	22.24
G9606_8266	2938	GSTA1	0.05	0	0.05	0.15	0.5	1.02
G9606_10733	2939	GSTA2	0.11	0	0	0	0	0
G9606_15391	2940	GSTA3	5.52	0.33	0	10.62	2.68	7.96
G9606_17732	2941	GSTA4	26.79	22.48	10.91	46.9	28.47	32.3
G9606_2069	2944	GSTM1	0	33.49	40.26	4.83	91.5	19.55
G9606_26159	2946	GSTM2	17.41	16.59	40.16	51.99	35.37	40.32
G9606_27938	2947	GSTM3	3.67	3.73	11.67	7.66	9.52	7.71
G9606_22709	2948	GSTM4	8.32	14.32	20.18	15.25	17.61	19.2
G9606_5695	2949	GSTM5	1.63	6.61	44.82	7.68	20.95	9.4
G9606_3234	2950	GSTP1	621.38	532.49	410.73	533.76	578.22	589.8
G9606_8003	2952	GSTT1	10.32	6.39	50.6	24.32	32.04	48.44
G9606_11733	2953	GSTT2	1.5	4.69	2.48	2.37	3.72	2.99
G9606_7734	2954	GSTZ1	9.69	8.33	6.14	15.04	26.42	15.99
G9606_2475	2956	MSH6	12.52	13.54	19.28	14.74	15.92	9.42
G9606_589	2957	GTF2A1	9.73	12.14	13.51	11.01	10.43	10.18
G9606_10850	2958	GTF2A2	11.05	12.74	17.07	14.11	13.64	13.56
G9606_25026	2959	GTF2B	8.81	8.86	13.4	11.17	11.39	12.85
G9606_27732	2960	GTF2E1	5.44	4.86	6.04	5.35	5.07	5.2
G9606_12847	2961	GTF2E2	14.31	19.04	14.39	18.97	14.97	18.89
G9606_15516	2962	GTF2F1	26.79	25.56	31.43	36.5	37.39	40.64
G9606_20370	2963	GTF2F2	12.81	10.29	7.34	19.73	9.1	15.15
G9606_18296	2965	GTF2H1	10.89	12.59	11.46	12.95	12.1	11.15
G9606_15632	2966	GTF2H2	8.78	4.55	5.86	6.32	2.5	2.82
G9606_8784	2967	GTF2H3	5.91	6.57	5.78	7.03	6.24	5.82
G9606_28749	2968	GTF2H4	7.68	7.98	8.83	7.67	9.69	8.71
G9606_13558	2969	GTF2I	191.04	138.94	161.41	359.11	204.88	462
G9606_20540	2970	GTF2IP1	26.48	25.68	38.37	36.07	27.53	48.38
G9606_28192	2971	GTF3A	32.94	40.36	45.25	29.57	40.74	30
G9606_6773	2972	BRF1	25.44	15.54	26.6	38.06	19.76	43.52
G9606_20856	2974	GUCY1B2	0.22	0	0.49	0.09	0.03	9.57
G9606_18795	2975	GTF3C1	42.19	44.3	35.25	60.52	41.4	63.38
G9606_6546	2976	GTF3C2	30.73	20	24.65	34.64	24.13	37.54
G9606_15280	2977	GUCY1A2	7.48	14.27	9.97	1.78	4.1	0.43
G9606_9274	2978	GUCA1A	0.19	1.21	0	0	0	0.12
G9606_23964	2979	GUCA1B	1.21	0.56	1.77	2.03	1.59	1.63
G9606_28370	2981	GUCA2B	0.15	0	0	0.32	0	0.15
G9606_104	2982	GUCY1A1	49.51	80.21	77.29	8.11	16.52	9.05
G9606_4390	2983	GUCY1B1	14.39	22.57	22.62	2.05	5.47	2.81
G9606_23633	2984	GUCY2C	0.8	0.29	0.15	0.57	0.6	0.88
G9606_32072	2986	GUCY2F	0	0	0	0	0	0.05
G9606_15785	2987	GUK1	176.26	195.82	176.97	220.38	209.91	202.91
G9606_7690	2990	GUSB	24.37	19.23	33.98	21	21.86	21.97
G9606_11969	2992	GYG1	11.28	15.84	12.22	5.86	13.87	8.09
G9606_4112	2993	GYPA	0	0.03	0.4	0.22	0.01	0.12
G9606_11246	2994	GYPB	1.16	0.49	1.34	0.83	0.46	1.03
G9606_20057	2995	GYPC	36.8	41.86	86.58	49.78	52.51	31.64
G9606_28875	2996	GYPE	1.47	1.29	4.18	0.68	2.64	0.53
G9606_10891	2997	GYS1	21.21	14.43	17.36	32.51	23.95	36.02
G9606_5292	2998	GYS2	0	0.03	0	0.09	0	0.1
G9606_519	2999	GZMH	4.98	1.83	1.75	0.77	0.73	1.53
G9606_16181	3000	GUCY2D	0.48	0.31	0.25	0.76	1.97	1.13
G9606_35542	3001	GZMA	9.95	1.71	2.21	0.82	1.48	1.13
G9606_1954	3002	GZMB	11.58	2.08	1.78	1.28	1.78	1.19
G9606_28526	3003	GZMK	9.16	1.38	2	0.52	0.79	1.22
G9606_31936	3004	GZMM	5.06	1.12	2.13	1.23	2.6	2.51
G9606_30634	3005	H1-0	87.35	113.56	116.61	192.89	187.6	252.72
G9606_1545	3006	H1-2	143.97	172.29	115.7	210.61	212.06	181.42
G9606_32371	3007	H1-3	69.6	36.65	8.72	51.24	76	61.5
G9606_8902	3008	H1-4	135.16	150.23	118.12	254.63	210.85	236.72
G9606_6842	3009	H1-5	92.94	103.1	26.24	129.3	175.34	157.93
G9606_35422	3010	H1-6	0	0	0	0	0	0.23
G9606_12366	3012	H2AC8	47.97	51.25	21.04	88.64	76.66	105.8
G9606_30134	3013	H2AC7	35.77	41.6	22.85	41.64	64.1	51.82
G9606_14210	3014	H2AX	36.29	37.26	29.89	49.86	49.38	69.51
G9606_26310	3015	H2AZ1	48.08	43.45	40.39	42.79	48.96	40.59
G9606_8286	3017	H2BC5	45.88	41.1	33.05	74.42	80.79	92.39
[truncated: 28,642 more rows]
